# Supplementary material for: Lachancea fermentati Strains Isolated From Kombucha: Fundamental Insights, and Practical Application in Low Alcohol Beer Brewing
Source: Front Microbiol. 2020 Apr 23;11:764. doi: 10.3389/fmicb.2020.00764 (PMC7191199; doi:10.3389/fmicb.2020.00764)
Supplement: Supplementary file 5 [file Table_1.xlsx]

## Sheet: API substrate test 
Supplementary Data Sheet S1
Substrate	CBS 707	KBI 1.2	KBI 3.2	KBI 5.3	KBI 12.1
Control	-	-	-	-	-
D-Galactose	+	+	+	+	+
Cycloheximide (Actidione)	+	+	+	+	+
D-Saccharose	+	+	+	+	+
N-Acetyl-Glucosamine	-	-	-	-	-
Lactic acid	-	w	w	-	w
L-Arabinose	-	-	-	-	-
D-Cellobiose	+	w	w	-	+
D-Raffinose	+	+	+	+	+
D-Maltose	+	+	+	+	+
D-Trehalose	+	+	+	+	+
Potassium 2-Ketogluconate	w	w	w	w	w
Methyl-αD-Glucopyranoside	+	+	+	+	+
D-Mannitol	+	+	+	w	+
D-Lactose	-	-	-	-	-
Inositol	-	-	-	-	-
D-Sorbitol	+	+	+	+	+
D-Xylose	-	-	-	-	-
D-Ribose	-	-	-	-	-
Glycerol	-	-	-	-	-
L-Rhamnose	-	-	-	-	-
Palatinose	+	+	+	+	+
Erythritol	-	-	-	-	-
D-Melibiose	-	-	-	-	-
Sodium Glucuronate	-	-	-	-	-
D-Melezitose	w	+	w	w	+
Potassium Gluconate	w	-	w	-	w
Levulinic acid	-	-	-	-	-
D-Glucose	+	+	+	+	+
L-Sorbose	w	+	w	+	+
Glucosamine	-	-	-	-	-
Esculin ferric citrate	w	+	+	w	+

## Sheet: Screening_volatiles_relative
Supplementary Data Sheet S1				Dp	31.86	7.33	27.94	3.84	25.87	24.63	46.69	8.23	19.28	11.76	42.48	3.4	49.53	23.9	19.15	26.01	41.62	1.81	25.06	26.1	22.62	18.31	13.85	8.53	24.81	36.26	7.86	11.22	26.39	12.2	25.38	14.91	6.08	23.26	26.44	6.98	17.63	28.51	34.04	21.32
				Relative Precision (%)	2.257	5.516	3.621	18.5	3.388	3.684	4.57	11.282	6.107	7.184	5.062	6.515	8.403	3.842	6.611	13.601	9.089	31.736	3.767	10.833	4.964	6.074	10.062	9.056	7.571	2.799	12.526	11.982	11.174	8.899	4.128	6.291	10.476	3.828	7.015	13.503	5.483	9.633	3.643	12.248
				Absolute Precision	0.0225719	0.055152	0.0362117	0.185196	0.0338667	0.0368335	0.0456985	0.113034	0.0610695	0.0718338	0.0506032	0.0651489	0.0839901	0.0384123	0.0660601	0.13671	0.0909389	0.317326	0.0376699	0.108394	0.0496482	0.0607538	0.100615	0.0905743	0.0757701	0.027993	0.125439	0.1198	0.111743	0.0889799	0.0412819	0.0629058	0.10473	0.0382856	0.0702296	0.135133	0.0548278	0.0963651	0.036443	0.122568
				Compound	Ethyl acetate	Diacetyl	Isobutanol	Isobutyl acetate	Isoamyl alcohol	2-methyl-1-butanol	Ethyl butyrate	Acetoin	Ethyl Lactate	Isoamyl acetate	Ethyl hexanoate	Linalool	Ethyl octanoate	2-phenyl ethanol	2-phenylethyl acetate	4-ethylphenol	Ethyl decanoate	Nerol	?1-Propanol	?Acetal	?Acetic acid	?Propanoic acid	?2-Methylpropanoic acid	?Butanoic acid	?3-Ethoxy-1-propanol	?2,3-Butanediol	?2-Furanmethanol	?2-Methylbutanoic acid	?3-Methylbutanoic acid	?2-Acetylfuran	?1,3-Propylene diacetate	?3-(Methylthio)-1-propanol	Hexanoic acid	?1-Methylhydantoin	?Furaneol	?2-Acetylpyrrole	?Pyranone	?4-Ethoxy-4-oxobutanoic acid	?1-(2-Furyl)-1,2-ethanediol	?Benzenacetic acid
Filename	MS-Omics ID	Customer ID		Unit	Relative	Relative	Relative	Relative	Relative	Relative	Relative	Relative	Relative	Relative	Relative	Relative	Relative	Relative	Relative	Relative	Relative	Relative	Relative	Relative	Relative	Relative	Relative	Relative	Relative	Relative	Relative	Relative	Relative	Relative	Relative	Relative	Relative	Relative	Relative	Relative	Relative	Relative	Relative	Relative
20190815-1-021-CS4112.CDF	CS4112	KBI 1.2 1			1.8169	1.45016	1.64973	0.772642	1.91883	1.82147	0.0685528	0.437227	1.15788	1.05405	1.10757	0.811663	0.524816	1.56898	3.22654	0.46286	0.882116	0.942893	1.96757	0.129865	0.34645	0.574843	0.800554	0.920199	0.96025	1.42285	2.01688	0.918578	0.168583	1.98057	2.0861	1.32908	1.15821	2.18293	1.54151	1.96508	2.27245	0.210118	2.66964	0.497616
20190815-1-026-CS4113.CDF	CS4113	KBI 1.2 2			1.87837	1.45576	1.60121	1.04186	1.83955	1.76426	0.0673335	0.500805	1.152	1.43459	1.13369	0.989674	0.64308	1.47161	3.50292	0.419671	1.03543	0.973209	2.11176	0.138431	0.33022	0.678945	0.857445	0.949689	0.884703	1.37314	1.99541	0.989851	0.178174	2.05396	1.98558	1.41671	1.08212	2.06807	1.49273	1.97278	2.19139	0.233515	2.59049	0.554346
20190815-1-029-CS4114.CDF	CS4114	KBI 1.2 3			1.82648	1.42594	1.63407	0.655429	1.87304	1.7968	0.0606038	0.535617	1.20658	0.918354	1.03336	1.18734	0.491979	1.50634	3.5852	0.305317	0.704976	1.50965	2.05737	0.12029	0.330507	0.5868	0.910981	0.988242	0.976599	1.363	1.99448	1.01342	0.185882	2.13499	2.02565	1.43573	1.14473	1.99688	1.45671	1.98434	2.19239	0.20802	2.45417	0.602033
20190815-1-058-CS4115.CDF	CS4115	KBI 3.2 1			1.78477	1.33801	1.61752	0.784649	1.97388	1.93988	0.0408212	0.612814	1.0962	1.36872	1.13705	1.2047	0.961178	1.55303	3.60109	0.426553	0.953259	1.05259	2.39023	0.108872	0.275548	0.766543	1.13686	0.998912	0.922451	1.4086	2.01189	1.42334	0.216803	2.17349	1.44458	2.02778	1.10943	2.00652	1.61749	1.85847	2.00332	0.315751	2.69021	0.632711
20190815-1-022-CS4116.CDF	CS4116	KBI 3.2 2			1.93527	1.47167	1.77778	0.60328	2.20667	2.14542	0.0276437	0.518278	1.35271	1.25752	1.08423	1.31662	0.852541	1.73798	3.71923	0.386804	1.13686	1.02758	2.15953	0.111261	0.30325	0.613619	1.056	0.929332	0.965312	1.35323	2.02223	1.31613	0.201327	1.91615	1.63436	1.97247	1.18784	2.12577	1.65043	2.00303	2.13731	0.38269	2.56247	0.548637
20190815-1-028-CS4117.CDF	CS4117	KBI 3.2 3			1.90097	1.51561	1.76226	0.740374	2.14383	2.10295	0.0345373	0.568462	1.24655	1.20831	1.4569	1.27958	1.05443	1.7121	3.8653	0.401814	1.22835	1.27193	2.63288	0.116818	0.301383	0.84309	1.51831	1.23612	0.969084	1.35702	2.46003	2.01046	0.300144	2.72665	1.68543	2.38054	1.62189	2.08774	1.72725	2.62512	2.08374	0.39866	2.51155	0.812091
20190815-1-039-CS4118.CDF	CS4118	KBI 5.3 1			1.32483	1.13765	1.74065	1.1347	1.61543	1.69148	0.0516151	0.461224	1.24452	1.83009	0.493157	1.34375	0.212881	2.30912	0.784396	0.440483	0.352844	0.889266	1.63819	0.130287	0.380599	0.845465	1.99286	0.950061	0.922406	1.23186	2.08279	2.59021	0.35985	2.06953	0.469657	1.70201	0.61117	2.01104	1.37342	1.91908	2.07285	0.224511	2.59678	0.656056
20190815-1-049-CS4119.CDF	CS4119	KBI 5.3 2			1.28358	1.07528	1.87316	0.750755	1.67991	1.76716	0.0536524	0.494333	1.33503	1.24236	0.617771	1.2831	0.255588	2.35176	0.971481	0.464548	0.319482	0.85875	1.57128	0.123286	0.364843	0.679308	2.07965	0.936852	0.952259	1.13452	2.08017	2.58814	0.352303	2.10714	0.340962	1.68258	0.631028	1.82817	1.21238	1.91751	1.86078	0.237979	2.43077	0.632466
20190815-1-063-CS4120.CDF	CS4120	KBI 5.3 3			1.28199	1.12399	1.63321	0.620602	1.52692	1.60127	0.0449083	0.538598	1.07692	1.0415	0.607353	1.19244	0.221883	2.06709	0.776919	0.348248	0.245228	0.797221	1.59202	0.118038	0.373961	0.835734	1.98399	0.9363	0.839655	1.15245	2.20068	2.53585	0.346446	2.14767	0.426178	1.65612	0.571433	1.97019	1.38754	1.95698	1.96049	0.233818	2.67207	0.634329
20190815-1-036-CS4121.CDF	CS4121	KBI 12.1 1			1.62332	1.3554	1.51849	0.734995	1.65906	1.56773	0.0476706	0.503971	1.09015	0.846681	0.835574	1.37121	0.80752	1.23384	2.93424	0.394113	0.701772	1.04888	1.93835	0.103383	0.245306	0.610198	0.676347	0.769345	1.46279	1.0467	1.76352	0.50296	0.116982	1.89681	2.64875	1.43963	0.866653	1.95543	1.24723	1.6066	2.08175	0.215066	2.65531	0.479453
20190815-1-068-CS4122.CDF	CS4122	KBI 12.1 2			1.68986	1.28997	1.42715	1.48029	1.55672	1.48493	0.0515854	0.57952	1.01139	1.11165	1.09687	1.25901	0.809232	1.15238	3.09318	0.349036	0.715097	1.24036	3.85329	0.127176	0.273449	1.88191	0.904672	1.08947	1.78062	1.1112	2.33213	0.672516	0.172595	2.43594	2.73484	1.84523	1.32532	2.14531	1.61287	2.16047	2.22264	0.354154	3.0233	0.832281
20190815-1-023-CS4123.CDF	CS4123	KBI 12.1 3			1.50117	1.21384	1.42686	0.581751	1.57343	1.47575	0.0396655	0.355512	0.978826	0.795781	0.904052	1.44384	0.684131	1.15449	2.61573	0.334789	1.08139	1.43856	1.86979	0.118978	0.252908	0.656513	0.75319	0.823482	1.41986	0.969627	2.02642	0.586099	0.131847	2.10486	2.78432	1.50514	0.979736	2.02903	1.3182	1.99564	2.21355	0.215243	2.64364	0.516273
20190815-1-056-CS4124.CDF	CS4124	CBS 707 1			1.92414	1.3941	3.09352	0.742992	2.31231	2.70486	0.0610298	0.55055	0.936885	1.29959	0.392112	1.33835	0.345875	2.42652	0.466558	0.314926	0.504546	0.69298	1.88139	0.111042	0.285311	0.808611	2.39603	0.735959	7.17257	1.3522	1.84332	1.94053	0.293388	1.80186	0.14285	2.71096	0.421568	1.87754	1.37483	1.6523	1.79943	0.259002	2.47517	0.674867
20190815-1-053-CS4125.CDF	CS4125	CBS 707 2			1.88594	1.44695	2.94978	0.75579	2.27742	2.60655	0.0466235	0.585491	0.837302	1.63203	0.495439	1.295	0.399821	2.38578	0.514729	0.330769	0.343285	0.666498	1.95369	0.124834	0.280662	0.875872	2.99696	0.940507	8.68801	1.41051	2.16141	2.46416	0.370882	2.2602	0.200102	3.16391	0.490827	1.94966	1.52591	2.05212	1.86735	0.25354	2.48788	0.76377
20190815-1-018-CS4126.CDF	CS4126	CBS 707 3			1.92885	1.63879	3.44459	0.827318	2.52987	2.96041	0.0629168	0.757252	1.08152	1.62432	0.473833	1.42758	0.327231	2.65379	0.402622	0.440265	1.05808	0.54467	1.97266	0.158392	0.321784	0.808123	2.23921	0.720832	6.50662	1.23236	2.09976	1.91497	0.296	1.7995	-0.183315	2.67761	0.724955	1.92321	1.45056	1.94275	1.86252	0.29356	2.44334	0.613563
20190815-1-037-CS4127.CDF	CS4127	WLP001 1			1.01036	0.993375	2.51921	1.15415	1.70849	1.55219	0.0235707	0.458091	1.76057	0.883945	2.84517	1.35579	15.1703	2.29933	0.336421	0.518058	13.8056	1.61276	2.23332	0.135512	0.11434	0.846127	0.320342	1.03136	0.73541	2.41159	2.01129	0.355992	0.326743	2.35047	2.5501	2.39943	1.34299	2.07382	7.55747	2.03664	2.30458	0.163694	2.26074	0.604867
20190815-1-030-CS4128.CDF	CS4128	WLP001 2			1.12522	1.13608	2.8534	0.670626	1.81406	1.73922	0.030839	0.50849	1.59659	1.10187	2.57014	1.36168	12.1663	2.61186	0.641548	0.391105	6.92053	1.31335	1.56812	0.148813	0.154543	0.673235	0.273215	0.805146	0.47445	2.45639	1.84703	0.278821	0.256399	2.09813	1.58836	1.96749	0.920731	1.88184	7.31113	1.87274	2.11237	0.0956066	2.17935	0.438585
20190815-1-032-CS4129.CDF	CS4129	WLP001 3			1.05772	1.13243	2.45178	0.973955	1.69113	1.55282	0.081103	0.510245	1.68077	0.893299	2.4309	1.24867	12.3376	2.26753	0.431611	0.522244	10.2493	1.36584	1.5318	0.217068	0.226062	0.695709	0.295527	0.953945	0.643994	2.56659	1.94697	0.336731	0.302286	2.27483	2.19016	2.26043	1.08639	1.91397	7.27722	2.00002	2.1617	0.128324	2.16218	0.523648

## Sheet: Screening_volatiles_quantified
Supplementary Data Sheet S1				Dp	31.86	7.33	27.94	3.84	25.87	24.63	46.69	8.23	19.28	11.76	42.48	3.4	49.53	23.9	19.15	26.01	41.62	1.81	ND	ND	ND	ND	ND	ND	ND	ND
				Relative Precision (%)	2.257	5.516	3.621	18.5	3.388	3.684	4.57	11.282	6.107	7.184	5.062	6.515	8.403	3.842	6.611	13.601	9.089	31.736	ND	ND	ND	ND	ND	ND	ND	ND
				Absolute Precision	0.193772	0.0622489	0.374415	0.00716487	0.549027	0.30796	0.473702	0.0237634	0.016931	0.0224341	0.000651998	0.0273618	0.00270067	0.402587	0.00991845	0.0013426	0.00356903	0.0149852	ND	ND	ND	ND	ND	ND	ND	ND
				LOD	1.89688	0.165749	0.0198272	0.00355527	0.0117816	0.0313233	0.339155	0.0210594	0.0365018	0.007795	0.00416676	0.129741	0.0201169	0.0043527	0.0097429	0.00549359	0.00744691	0.0204953	0.009527	0.037326	0.0039125	0.021444	0.018753	0.14462	0.097688	0.028096
				Compound	Ethyl acetate	Diacetyl	Isobutanol	Isobutyl acetate	Isoamyl alcohol	2-methyl-1-butanol	Ethyl butyrate	Acetoin	Ethyl Lactate	Isoamyl acetate	Ethyl hexanoate	Linalool	Ethyl octanoate	2-phenyl ethanol	2-phenylethyl acetate	4-ethylphenol	Ethyl decanoate	Nerol	Myrcene	Limonene	alpha-terpinol	Linalyl acetate	Geraniol	Citronellyl acetate	4-ethylguaiacol	Geranylacetate
Filename	MS-Omics ID	Customer ID		Unit	ppm	ppm	ppm	ppm	ppm	ppm	ppm	ppm	ppm	ppm	ppm	ppm	ppm	ppm	ppm	ppm	ppm	ppm	ppm	ppm	ppm	ppm	ppm	ppm	ppm	ppm
20190815-1-021-CS4112.CDF	CS4112	KBI 1.2 1			13.521	0.00948481	17.0068	0.0309629	30.9954	15.1175	1.00732	0.087499	0.320838	0.333135	0.0167176	<LOD	0.0343942	16.3826	0.491523	0.00779396	0.0275292	0.0469061	<LOD	<LOD	<LOD	<LOD	<LOD	<LOD	<LOD	<LOD
20190815-1-026-CS4113.CDF	CS4113	KBI 1.2 2			14.0486	<LOD	16.5052	0.0413827	29.7101	14.6392	0.994683	0.101071	0.319208	0.450426	0.0170541	0.13916	0.0382149	15.3621	0.533019	0.00736966	0.0335551	0.0483385	<LOD	<LOD	<LOD	<LOD	<LOD	<LOD	<LOD	<LOD
20190815-1-029-CS4114.CDF	CS4114	KBI 1.2 3			13.6032	<LOD	16.845	0.0264211	30.253	14.9113	0.924924	0.108491	0.33434	0.290783	0.0157617	0.2218	0.0333325	15.7261	0.545372	0.00624612	0.0205335	0.0736359	<LOD	<LOD	<LOD	<LOD	<LOD	<LOD	<LOD	<LOD
20190815-1-058-CS4115.CDF	CS4115	KBI 3.2 1			13.2451	0.0340875	16.6738	0.031428	31.8878	16.1076	0.719862	0.124918	0.30374	0.430279	0.0170973	0.229027	0.0484676	16.2155	0.54776	0.00743727	0.0303288	0.0520876	<LOD	<LOD	<LOD	<LOD	<LOD	<LOD	<LOD	<LOD
20190815-1-022-CS4116.CDF	CS4116	KBI 3.2 2			14.5371	<LOD	18.3308	0.0243993	35.6616	17.8261	0.583266	0.104796	0.374855	0.396118	0.016417	0.275471	0.04497	18.1538	0.565497	0.00704675	0.0375271	0.0509066	<LOD	<LOD	<LOD	<LOD	<LOD	<LOD	<LOD	<LOD
20190815-1-028-CS4117.CDF	CS4117	KBI 3.2 3			14.2426	0.0187693	18.1704	0.0297129	34.643	17.4709	0.654724	0.115485	0.345422	0.380942	0.0212147	0.260125	0.0514667	17.8827	0.587428	0.00719421	0.0411	0.0624368	<LOD	<LOD	<LOD	<LOD	<LOD	<LOD	<LOD	<LOD
20190815-1-039-CS4118.CDF	CS4118	KBI 5.3 1			9.29667	<LOD	17.9469	0.0449718	26.0768	14.0307	0.831749	0.0926248	0.34486	0.570109	0.0087968	0.286695	0.0242937	24.1398	0.124852	0.00757413	<LOD	0.0443715	<LOD	<LOD	<LOD	<LOD	<LOD	<LOD	<LOD	<LOD
20190815-1-049-CS4119.CDF	CS4119	KBI 5.3 2			8.94253	<LOD	19.317	0.0301151	27.1221	14.6634	0.852868	0.0996906	0.369952	0.391448	0.0104044	0.261585	0.0256786	24.5867	0.152942	0.00781055	<LOD	0.0429289	<LOD	<LOD	<LOD	<LOD	<LOD	<LOD	<LOD	<LOD
20190815-1-063-CS4120.CDF	CS4120	KBI 5.3 3			8.92892	<LOD	16.8361	0.025071	24.6419	13.2765	0.762228	0.109126	0.298395	0.32923	0.0102701	0.223925	0.0245857	21.6032	0.12373	0.00666793	<LOD	0.0400191	<LOD	<LOD	<LOD	<LOD	<LOD	<LOD	<LOD	<LOD
20190815-1-036-CS4121.CDF	CS4121	KBI 12.1 1			11.8591	0.0193327	15.6499	0.0295045	26.7841	12.9961	0.790861	0.101746	0.302061	0.268296	0.0132129	0.298045	0.0435193	12.8701	0.447636	0.00711855	0.0204066	0.0519127	<LOD	<LOD	<LOD	<LOD	<LOD	<LOD	<LOD	<LOD
20190815-1-068-CS4122.CDF	CS4122	KBI 12.1 2			12.4303	0.0112148	14.7055	0.0583147	25.1251	12.3038	0.831441	0.117838	0.280225	0.35103	0.0165798	0.251592	0.0435745	12.0164	0.4715	0.00667567	0.0209342	0.060948	<LOD	<LOD	<LOD	<LOD	<LOD	<LOD	<LOD	<LOD
20190815-1-023-CS4123.CDF	CS4123	KBI 12.1 3			10.8104	0.0181965	14.7025	0.0235645	25.3958	12.227	0.707882	0.070017	0.271198	0.252277	0.0140955	0.328001	0.0395399	12.0385	0.399814	0.0065357	0.0353562	0.0702886	<LOD	<LOD	<LOD	<LOD	<LOD	<LOD	<LOD	<LOD
20190815-1-056-CS4124.CDF	CS4124	CBS 707 1			14.4415	<LOD	31.9351	0.0298143	37.3742	22.5035	0.92934	0.111672	0.25957	0.409064	0.00749279	0.284465	0.0286042	25.3702	0.0771311	0.00634054	0.0125748	0.0350867	<LOD	<LOD	<LOD	<LOD	<LOD	<LOD	<LOD	<LOD
20190815-1-053-CS4125.CDF	CS4125	CBS 707 2			14.1136	0.0245194	30.4489	0.0303101	36.8086	21.6815	0.780007	0.119108	0.231962	0.51045	0.00882625	0.266517	0.0303509	24.9433	0.0843636	0.0064962	<LOD	0.0338331	<LOD	<LOD	<LOD	<LOD	<LOD	<LOD	<LOD	<LOD
20190815-1-018-CS4126.CDF	CS4126	CBS 707 3			14.482	<LOD	35.565	0.0330804	40.9012	24.6401	0.9489	0.15555	0.29967	0.508117	0.00854745	0.321302	0.0280003	27.7522	0.0675316	0.00757199	0.0344433	0.028063	<LOD	<LOD	<LOD	<LOD	<LOD	<LOD	<LOD	<LOD
20190815-1-037-CS4127.CDF	CS4127	WLP001 1			6.59705	<LOD	25.997	0.0457235	27.5855	12.8661	0.541046	0.0919557	0.48793	0.279997	0.0390417	0.291674	0.474795	24.0372	0.0575919	0.00833624	0.456601	0.0784876	<LOD	<LOD	<LOD	<LOD	<LOD	<LOD	<LOD	<LOD
20190815-1-030-CS4128.CDF	CS4128	WLP001 2			7.5831	0.00176771	29.4523	0.0270101	29.2969	14.4299	0.616388	0.10271	0.442469	0.347996	0.0355157	0.294109	0.38935	27.3127	0.103405	0.007089	0.246195	0.0643893	<LOD	<LOD	<LOD	<LOD	<LOD	<LOD	<LOD	<LOD
20190815-1-032-CS4129.CDF	CS4129	WLP001 3			7.00363	<LOD	25.2997	0.038756	27.3039	12.8714	1.13741	0.103084	0.465807	0.282931	0.0337294	0.247301	0.394284	23.704	0.0718841	0.00837736	0.352334	0.0668632	<LOD	<LOD	<LOD	<LOD	<LOD	<LOD	<LOD	<LOD

## Sheet: High-impact mutations
CHROM	POS	REF	ALT	KBI_12_1	KBI_1_2	KBI_5_3	KBI_3_2	CBS707	EFFECT	IMPACT	CDS_CHANGE	PROT_CHANGE	GENE	DESCRIPTION	Column1	Column2	Column3	Column4	Column5	Column6	Column7	Column8	Column9	Column10	Column11	Column12	Column13	Column14	Column15	Column16	Column17	Column18	Column19	Column20	Column21	Column22	Column23	Column24	Column25	Column26	Column27	Column28	Column29	Column30	Column31	Column32	Column33	Column34	Column35
LAFE0A	24072	GAA	GA	0/1	0/1	1/1	0/1	0/0	frameshift_variant	intragenic_variant	non_coding_transcript_exon_variant	non_coding_transcript_exon_variant	HIGH	MODIFIER	MODIFIER	MODIFIER	c.699delT	n.24076delA	n.3049delA	n.1139delT	p.Ser234fs				LAFE_0A00166G	gene0	gene0	gene0	highly similar to uniprot|Q08299 Saccharomyces cerevisiae YOL158C ENB1 Endosomal ferric enterobactin transporter expressed under conditions of iron deprivation member of the major facilitator superfamily expression is regulated by Rcs1p and affected by chloroquine treatment
LAFE0A	24621	G	T	0/0	0/0	1/1	0/0	0/0	stop_gained	intragenic_variant	non_coding_transcript_exon_variant	non_coding_transcript_exon_variant	HIGH	MODIFIER	MODIFIER	MODIFIER	c.152C>A	n.24621G>T	n.3594G>T	n.595C>A	p.Ser51*				LAFE_0A00166G	gene0	gene0	gene0	highly similar to uniprot|Q08299 Saccharomyces cerevisiae YOL158C ENB1 Endosomal ferric enterobactin transporter expressed under conditions of iron deprivation member of the major facilitator superfamily expression is regulated by Rcs1p and affected by chloroquine treatment
LAFE0A	41937	CAAA	CAAAAA	0/1	0/1	0/0	0/1	0/0	frameshift_variant	intragenic_variant	intragenic_variant	HIGH	MODIFIER	MODIFIER	c.474_475insTT	n.41940_41941dupAA	n.41940_41941dupAA	p.Gly160fs			LAFE_0A00254G	gene0	gene0	highly similar to uniprot|P53051 Saccharomyces cerevisiae YGR287C IMA1 Major isomaltase (alpha-16-glucosidase) required for isomaltose utilization has specificity for isomaltose palatinose and methyl-alpha-glucoside member of the IMA isomaltase family
LAFE0A	43909	GTTT	GT	0/1	0/1	0/0	0/1	0/0	frameshift_variant	synonymous_variant	intragenic_variant	intragenic_variant	intragenic_variant	intragenic_variant	HIGH	LOW	MODIFIER	MODIFIER	MODIFIER	MODIFIER	c.186_187delTT	c.186T>G	n.43911T>G	n.43911_43912delTT	n.43911T>G	n.43911_43912delTT	p.Cys63fs	p.Val62Val					LAFE_0A00276G	LAFE_0A00276G	gene0	gene0	gene0	gene0	weakly similar to uniprot|P53729 Saccharomyces cerevisiae YNR029C Putative protein of unknown function deletion confers reduced fitness in saline
LAFE0A	43909	GTTT	GTGT	0/0	0/0	0/0	0/0	1/1	frameshift_variant	synonymous_variant	intragenic_variant	intragenic_variant	intragenic_variant	intragenic_variant	HIGH	LOW	MODIFIER	MODIFIER	MODIFIER	MODIFIER	c.186_187delTT	c.186T>G	n.43911T>G	n.43911_43912delTT	n.43911T>G	n.43911_43912delTT	p.Cys63fs	p.Val62Val					LAFE_0A00276G	LAFE_0A00276G	gene0	gene0	gene0	gene0	weakly similar to uniprot|P53729 Saccharomyces cerevisiae YNR029C Putative protein of unknown function deletion confers reduced fitness in saline
LAFE0A	44290	G	T	0/1	0/1	0/0	0/1	0/0	stop_gained	intragenic_variant	intragenic_variant	HIGH	MODIFIER	MODIFIER	c.565G>T	n.44290G>T	n.44290G>T	p.Glu189*			LAFE_0A00276G	gene0	gene0	weakly similar to uniprot|P53729 Saccharomyces cerevisiae YNR029C Putative protein of unknown function deletion confers reduced fitness in saline
LAFE0A	45097	C	T	0/1	0/1	0/0	0/1	0/0	stop_gained	intragenic_variant	intragenic_variant	HIGH	MODIFIER	MODIFIER	c.1372C>T	n.45097C>T	n.45097C>T	p.Arg458*			LAFE_0A00276G	gene0	gene0	weakly similar to uniprot|P53729 Saccharomyces cerevisiae YNR029C Putative protein of unknown function deletion confers reduced fitness in saline
LAFE0A	51642	CGTCC	CTCT	0/1	0/1	0/0	0/1	0/0	frameshift_variant&missense_variant	intragenic_variant	intragenic_variant	HIGH	MODIFIER	MODIFIER	c.1665_1668delGGACinsAGA	n.51643_51646delGTCCinsTCT	n.51643_51646delGTCCinsTCT	p.Asp556fs			LAFE_0A00320G	gene0	gene0	similar to uniprot|P38358 Saccharomyces cerevisiae YBR293W VBA2 Permease of basic amino acids in the vacuolar membrane
LAFE0A	79949	C	A	0/1	0/1	0/0	0/1	0/0	splice_donor_variant&intron_variant	intron_variant	intragenic_variant	HIGH	MODIFIER	MODIFIER	n.3849+1C>A	c.14+35C>A	n.79949C>A		gene0	LAFE_0A00584G	gene0	highly similar to uniprot|P0CX36 Saccharomyces cerevisiae YHR203C (ohnolog of YJR145C) RPS4B Protein component of the small (40S) ribosomal subunit identical to Rps4Ap and has similarity to rat S4 ribosomal protein
LAFE0A	93838	T	C	0/1	0/1	0/0	0/1	0/0	splice_donor_variant&intron_variant	missense_variant	intragenic_variant	HIGH	MODERATE	MODIFIER	n.2526+2T>C	c.218A>G	n.93838T>C	p.Asp73Gly		gene0	LAFE_0A00694G	gene0	similar to uniprot|P47173 Saccharomyces cerevisiae YJR142W Putative protein of unknown function GST fusion protein is a Dbf2-Mob1 phosphoylation target in a proteome chip analysis synthetic lethal with PH085 deletion plays a role in restricting Ty1 transposition
LAFE0A	123695	ATTGG	GTTCT	0/1	0/1	0/0	0/1	0/0	stop_gained	intragenic_variant	intragenic_variant	HIGH	MODIFIER	MODIFIER	c.633_637delATTGGinsGTTCT	n.123695_123699delATTGGinsGTTCT	n.123695_123699delATTGGinsGTTCT	p.LeuGlu212*			LAFE_0A01024G	gene0	gene0	similar to uniprot|P47166 Saccharomyces cerevisiae YJR134C SGM1 Protein of unknown function required for wild-type growth rate on galactose and mannose localizes to COPI coated vesicles and the Golgi apparatus
LAFE0A	135685	A	T	0/1	0/1	0/0	0/1	0/0	stop_gained	intragenic_variant	intragenic_variant	HIGH	MODIFIER	MODIFIER	c.816T>A	n.135685A>T	n.135685A>T	p.Tyr272*			LAFE_0A01178G	gene0	gene0	similar to uniprot|P38878 Saccharomyces cerevisiae YHR192W Putative protein of unknown function green fluorescent protein (GFP)-fusion protein localizes to the cytoplasm and is induced in response to the DNA-damaging agent MMS
LAFE0A	135729	GT	GCT	0/1	0/1	0/0	0/1	0/0	frameshift_variant	intragenic_variant	intragenic_variant	HIGH	MODIFIER	MODIFIER	c.771_772insG	n.135729_135730insC	n.135729_135730insC	p.Arg258fs			LAFE_0A01178G	gene0	gene0	similar to uniprot|P38878 Saccharomyces cerevisiae YHR192W Putative protein of unknown function green fluorescent protein (GFP)-fusion protein localizes to the cytoplasm and is induced in response to the DNA-damaging agent MMS
LAFE0A	136998	ATTTTTTA	ATTTTTA	0/1	0/1	0/0	0/1	0/0	frameshift_variant&stop_lost&splice_region_variant	intragenic_variant	intragenic_variant	HIGH	MODIFIER	MODIFIER	c.1664delA	n.137004delT	n.137004delT	p.Ter555fs			LAFE_0A01222G	gene0	gene0	similar to uniprot|P32906 Saccharomyces cerevisiae YJR131W MNS1 Alpha-12-mannosidase involved in ER quality control catalyzes the removal of one mannose residue from Man9GlcNAc to produce a single isomer of Man8GlcNAc in N-linked oligosaccharide biosynthesis integral to ER membrane
LAFE0A	141773	ACCCCCCA	ACCCTCCA	0/1	0/1	0/0	0/1	0/0	frameshift_variant&start_lost&synonymous_variant	intragenic_variant	intragenic_variant	intragenic_variant	intragenic_variant	HIGH	MODIFIER	MODIFIER	MODIFIER	MODIFIER	c.-2_1delCCAinsAA	n.141777C>T	n.141778_141780delCCAinsAA	n.141777C>T	n.141778_141780delCCAinsAA	p.Met1fs					LAFE_0A01288G	gene0	gene0	gene0	gene0	similar to uniprot|P25335 Saccharomyces cerevisiae YIR029W DAL2 Allantoicase converts allantoate to urea and ureidoglycolate in the second step of allantoin degradation expression sensitive to nitrogen catabolite repression and induced by allophanate an intermediate in allantoin degradation
LAFE0A	141773	ACCCCCCA	ACCCCAA	0/0	0/0	1/1	0/0	0/0	frameshift_variant&start_lost&synonymous_variant	intragenic_variant	intragenic_variant	intragenic_variant	intragenic_variant	HIGH	MODIFIER	MODIFIER	MODIFIER	MODIFIER	c.-2_1delCCAinsAA	n.141777C>T	n.141778_141780delCCAinsAA	n.141777C>T	n.141778_141780delCCAinsAA	p.Met1fs					LAFE_0A01288G	gene0	gene0	gene0	gene0	similar to uniprot|P25335 Saccharomyces cerevisiae YIR029W DAL2 Allantoicase converts allantoate to urea and ureidoglycolate in the second step of allantoin degradation expression sensitive to nitrogen catabolite repression and induced by allophanate an intermediate in allantoin degradation
LAFE0A	160364	CCATACTGAA	TCATGCTTAG	0/1	0/1	0/0	0/1	0/0	stop_gained	intragenic_variant	intragenic_variant	HIGH	MODIFIER	MODIFIER	c.66_75delCCATACTGAAinsTCATGCTTAG	n.160364_160373delCCATACTGAAinsTCATGCTTAG	n.160364_160373delCCATACTGAAinsTCATGCTTAG	p.ThrGlu24*			LAFE_0A01530G	gene0	gene0	similar to uniprot|P40897 Saccharomyces cerevisiae YJL212C OPT1 Proton-coupled oligopeptide transporter of the plasma membrane also transports glutathione and phytochelatin member of the OPT family
LAFE0A	184876	GG	AA	0/1	0/1	0/0	0/1	0/0	stop_gained	intragenic_variant	intragenic_variant	HIGH	MODIFIER	MODIFIER	c.1236_1237delCCinsTT	n.184876_184877delGGinsAA	n.184876_184877delGGinsAA	p.Gln413*			LAFE_0A01750G	gene0	gene0	similar to uniprot|Q6B2U1 Saccharomyces cerevisiae YLR446W Putative protein of unknown function with similarity to hexokinases transcript is upregulated during sporulation and the unfolded protein response YLR446W is not an essential gene
LAFE0A	187240	GGCG	TGCT	0/1	0/1	0/0	0/1	0/0	stop_gained	intragenic_variant	intragenic_variant	HIGH	MODIFIER	MODIFIER	c.720_723delCGCCinsAGCA	n.187240_187243delGGCGinsTGCT	n.187240_187243delGGCGinsTGCT	p.Tyr240*			LAFE_0A01794G	gene0	gene0	similar to Lachancea thermotolerans KLTH0E16742g hypothetical protein
LAFE0A	200774	GTTTTTTA	GTTTTTTTA	0/1	0/1	0/0	0/1	0/0	frameshift_variant&splice_region_variant	intragenic_variant	intragenic_variant	HIGH	MODIFIER	MODIFIER	c.1021_1022insA	n.200780dupT	n.200780dupT		LAFE_0A01992G	gene0	gene0	similar to uniprot|Q04651 Saccharomyces cerevisiae YML067C ERV41 Protein localized to COPII-coated vesicles forms a complex with Erv46p involved in the membrane fusion stage of transport has homology to human ERGIC2 (PTX1) protein
LAFE0A	228585	CAA	CA	0/0	0/0	0/0	0/0	1/1	frameshift_variant	intragenic_variant	non_coding_transcript_exon_variant	HIGH	MODIFIER	MODIFIER	c.31delT	n.228589delA	n.3099delA	p.Leu11fs			LAFE_0A02322G	gene0	gene0	weakly similar to Lachancea thermotolerans KLTH0D00242g hypothetical protein
LAFE0A	229008	GTT	ATT	1/0	1/0	1/1	1/0	0/0	stop_lost&splice_region_variant	splice_region_variant&stop_retained_variant	intragenic_variant	intragenic_variant	intragenic_variant	non_coding_transcript_exon_variant	non_coding_transcript_exon_variant	non_coding_transcript_exon_variant	HIGH	LOW	MODIFIER	MODIFIER	MODIFIER	MODIFIER	MODIFIER	MODIFIER	c.753_*1delACinsTT	c.752_*1delAACinsGAT	n.229008G>A	n.229008_229009delGTinsAA	n.229008_229010delGTTinsATC	n.3518G>A	n.3518_3519delGTinsAA	n.3518_3520delGTTinsATC	p.Ter251Tyrext*?	p.252							LAFE_0A02344G	LAFE_0A02344G	gene0	gene0	gene0	gene0	gene0	gene0	weakly similar to uniprot|P38727 Saccharomyces cerevisiae YHL044W Putative integral membrane protein member of DUP240 gene family green fluorescent protein (GFP)-fusion protein localizes to the plasma membrane in a punctate pattern
LAFE0A	229008	GTT	AAT	0/1	0/1	0/0	0/1	0/0	stop_lost&splice_region_variant	splice_region_variant&stop_retained_variant	intragenic_variant	intragenic_variant	intragenic_variant	non_coding_transcript_exon_variant	non_coding_transcript_exon_variant	non_coding_transcript_exon_variant	HIGH	LOW	MODIFIER	MODIFIER	MODIFIER	MODIFIER	MODIFIER	MODIFIER	c.753_*1delACinsTT	c.752_*1delAACinsGAT	n.229008G>A	n.229008_229009delGTinsAA	n.229008_229010delGTTinsATC	n.3518G>A	n.3518_3519delGTinsAA	n.3518_3520delGTTinsATC	p.Ter251Tyrext*?	p.252							LAFE_0A02344G	LAFE_0A02344G	gene0	gene0	gene0	gene0	gene0	gene0	weakly similar to uniprot|P38727 Saccharomyces cerevisiae YHL044W Putative integral membrane protein member of DUP240 gene family green fluorescent protein (GFP)-fusion protein localizes to the plasma membrane in a punctate pattern
LAFE0A	229008	GTT	ATC	0/0	0/0	0/0	0/0	1/1	stop_lost&splice_region_variant	splice_region_variant&stop_retained_variant	intragenic_variant	intragenic_variant	intragenic_variant	non_coding_transcript_exon_variant	non_coding_transcript_exon_variant	non_coding_transcript_exon_variant	HIGH	LOW	MODIFIER	MODIFIER	MODIFIER	MODIFIER	MODIFIER	MODIFIER	c.753_*1delACinsTT	c.752_*1delAACinsGAT	n.229008G>A	n.229008_229009delGTinsAA	n.229008_229010delGTTinsATC	n.3518G>A	n.3518_3519delGTinsAA	n.3518_3520delGTTinsATC	p.Ter251Tyrext*?	p.252							LAFE_0A02344G	LAFE_0A02344G	gene0	gene0	gene0	gene0	gene0	gene0	weakly similar to uniprot|P38727 Saccharomyces cerevisiae YHL044W Putative integral membrane protein member of DUP240 gene family green fluorescent protein (GFP)-fusion protein localizes to the plasma membrane in a punctate pattern
LAFE0A	229168	CAG	CAAG	0/1	0/1	0/0	0/1	0/0	frameshift_variant	intragenic_variant	non_coding_transcript_exon_variant	HIGH	MODIFIER	MODIFIER	c.592_593insT	n.229169dupA	n.3679dupA	p.Met199fs			LAFE_0A02344G	gene0	gene0	weakly similar to uniprot|P38727 Saccharomyces cerevisiae YHL044W Putative integral membrane protein member of DUP240 gene family green fluorescent protein (GFP)-fusion protein localizes to the plasma membrane in a punctate pattern
LAFE0A	237093	C	A	0/1	0/1	0/0	0/1	0/0	stop_gained	intragenic_variant	non_coding_transcript_exon_variant	HIGH	MODIFIER	MODIFIER	c.1364C>A	n.237093C>A	n.3154C>A	p.Ser455*			LAFE_0A02432G	gene0	gene0	similar to uniprot|P14747 Saccharomyces cerevisiae YML057W (ohnolog of YLR433C) CMP2 Calcineurin A one isoform (the other is CNA1) of the catalytic subunit of calcineurin a Ca++/calmodulin-regulated protein phosphatase which regulates Crz1p (a stress-response transcription factor) the other calcineurin subunit is CNB1
LAFE0A	271806	CCAA	TCAGCA	0/1	0/1	0/0	0/1	0/0	frameshift_variant&missense_variant	intragenic_variant	intragenic_variant	HIGH	MODIFIER	MODIFIER	c.152_155delTTGGinsTGCTGA	n.271806_271808delCCAinsTCAGC	n.271806_271808delCCAinsTCAGC	p.Ile51fs			LAFE_0A02718G	gene0	gene0	similar to uniprot|Q06411 Saccharomyces cerevisiae YLR424W SPP382 Essential protein that forms a dimer with Ntr2p also forms a trimer with Ntr2p and Prp43p that is involved in spliceosome disassembly found also in a multisubunit complex with the splicing factor Clf1p suppressor of prp38-1 mutation
LAFE0A	271812	TG	TCCTGA	0/1	0/1	0/0	0/1	0/0	frameshift_variant&missense_variant	intragenic_variant	intragenic_variant	HIGH	MODIFIER	MODIFIER	c.148delCinsTCAGG	n.271813delGinsCCTGA	n.271813delGinsCCTGA	p.His50fs			LAFE_0A02718G	gene0	gene0	similar to uniprot|Q06411 Saccharomyces cerevisiae YLR424W SPP382 Essential protein that forms a dimer with Ntr2p also forms a trimer with Ntr2p and Prp43p that is involved in spliceosome disassembly found also in a multisubunit complex with the splicing factor Clf1p suppressor of prp38-1 mutation
LAFE0A	291761	AGA	AA	0/1	0/1	0/0	0/1	0/0	frameshift_variant	intragenic_variant	non_coding_transcript_exon_variant	HIGH	MODIFIER	MODIFIER	c.1026delC	n.291762delG	n.4171delC	p.Cys343fs			LAFE_0A02982G	gene0	gene0	similar to uniprot|P15365 Saccharomyces cerevisiae YJR152W DAL5 Allantoate permease ureidosuccinate permease also transports dipeptides though with lower affinity than for allantoate and ureidosuccinate expression is constitutive but sensitive to nitrogen catabolite repression
LAFE0A	300066	AAACTA	ACAATCG	0/0	0/0	0/0	0/0	1/1	frameshift_variant&missense_variant	intragenic_variant	intragenic_variant	HIGH	MODIFIER	MODIFIER	c.48_52delTAGTTinsCGATTG	n.300067_300071delAACTAinsCAATCG	n.300067_300071delAACTAinsCAATCG	p.Ser17fs			LAFE_0A03037R	gene0	gene0	LAFE_0A03037R
LAFE0A	301333	CTC	CC	0/1	0/1	0/0	0/1	0/0	frameshift_variant	intragenic_variant	intragenic_variant	HIGH	MODIFIER	MODIFIER	c.2562delA	n.301334delT	n.301334delT	p.Val855fs			LAFE_0A03048G	gene0	gene0	weakly similar to uniprot|Q6FQS3 Saccharomyces cerevisiae YDL185W VMA1 Subunit A of the eight-subunit V1 peripheral membrane domain of the vacuolar H+-ATPase protein precursor undergoes self-catalyzed splicing to yield the extein Tfp1p and the intein Vde (PI-SceI) which is a site-specific endonuclease
LAFE0A	301432	GCAG	ACAA	0/1	0/1	0/0	0/1	0/0	stop_gained	intragenic_variant	intragenic_variant	HIGH	MODIFIER	MODIFIER	c.2461_2464delCTGCinsTTGT	n.301432_301435delGCAGinsACAA	n.301432_301435delGCAGinsACAA	p.Gln822*			LAFE_0A03048G	gene0	gene0	weakly similar to uniprot|Q6FQS3 Saccharomyces cerevisiae YDL185W VMA1 Subunit A of the eight-subunit V1 peripheral membrane domain of the vacuolar H+-ATPase protein precursor undergoes self-catalyzed splicing to yield the extein Tfp1p and the intein Vde (PI-SceI) which is a site-specific endonuclease
LAFE0A	301699	AGACTT	GGACTTT	0/1	0/1	0/0	0/1	0/0	frameshift_variant&missense_variant	intragenic_variant	intragenic_variant	HIGH	MODIFIER	MODIFIER	c.2192_2197delAAGTCTinsAAAGTCC	n.301699_301702delAGACinsGGACT	n.301699_301702delAGACinsGGACT	p.Val732fs			LAFE_0A03048G	gene0	gene0	weakly similar to uniprot|Q6FQS3 Saccharomyces cerevisiae YDL185W VMA1 Subunit A of the eight-subunit V1 peripheral membrane domain of the vacuolar H+-ATPase protein precursor undergoes self-catalyzed splicing to yield the extein Tfp1p and the intein Vde (PI-SceI) which is a site-specific endonuclease
LAFE0A	302121	CTT	CT	0/1	0/1	0/0	0/1	0/0	frameshift_variant	intragenic_variant	intragenic_variant	HIGH	MODIFIER	MODIFIER	c.1773delA	n.302125delT	n.302125delT	p.Arg592fs			LAFE_0A03048G	gene0	gene0	weakly similar to uniprot|Q6FQS3 Saccharomyces cerevisiae YDL185W VMA1 Subunit A of the eight-subunit V1 peripheral membrane domain of the vacuolar H+-ATPase protein precursor undergoes self-catalyzed splicing to yield the extein Tfp1p and the intein Vde (PI-SceI) which is a site-specific endonuclease
LAFE0A	302739	CAAAAAC	CAAAAAAAC	0/1	0/1	0/0	0/1	0/0	frameshift_variant	non_coding_transcript_variant	non_coding_transcript_variant	HIGH	MODIFIER	MODIFIER	c.1151_1152insTT			p.Trp386fs			LAFE_0A03048G	gene0	gene0	weakly similar to uniprot|Q6FQS3 Saccharomyces cerevisiae YDL185W VMA1 Subunit A of the eight-subunit V1 peripheral membrane domain of the vacuolar H+-ATPase protein precursor undergoes self-catalyzed splicing to yield the extein Tfp1p and the intein Vde (PI-SceI) which is a site-specific endonuclease
LAFE0A	302970	TGA	TA	0/1	0/1	0/0	0/1	0/0	frameshift_variant	non_coding_transcript_variant	non_coding_transcript_variant	HIGH	MODIFIER	MODIFIER	c.925delC			p.Gln309fs			LAFE_0A03048G	gene0	gene0	weakly similar to uniprot|Q6FQS3 Saccharomyces cerevisiae YDL185W VMA1 Subunit A of the eight-subunit V1 peripheral membrane domain of the vacuolar H+-ATPase protein precursor undergoes self-catalyzed splicing to yield the extein Tfp1p and the intein Vde (PI-SceI) which is a site-specific endonuclease
LAFE0A	303424	TAT	TAAT	0/1	0/1	0/0	0/1	0/0	frameshift_variant	non_coding_transcript_variant	non_coding_transcript_variant	HIGH	MODIFIER	MODIFIER	c.470_471insT			p.Asn158fs			LAFE_0A03048G	gene0	gene0	weakly similar to uniprot|Q6FQS3 Saccharomyces cerevisiae YDL185W VMA1 Subunit A of the eight-subunit V1 peripheral membrane domain of the vacuolar H+-ATPase protein precursor undergoes self-catalyzed splicing to yield the extein Tfp1p and the intein Vde (PI-SceI) which is a site-specific endonuclease
LAFE0A	321672	GAAAAAAAT	GAAAAAT	0/1	0/1	0/0	0/1	0/0	frameshift_variant	intragenic_variant	non_coding_transcript_exon_variant	HIGH	MODIFIER	MODIFIER	c.430_431delAA	n.321678_321679delAA	n.398_399delTT	p.Asn144fs			LAFE_0A03334G	gene0	gene0	no similarity
LAFE0A	331015	TAAAAAAAG	TAAAAAAAAG	1/1	1/1	1/1	1/1	1/1	frameshift_variant	intragenic_variant	intragenic_variant	HIGH	MODIFIER	MODIFIER	c.1486dupA	n.331022dupA	n.331022dupA	p.Arg496fs			LAFE_0A03466G	gene0	gene0	highly similar to uniprot|Q12499 Saccharomyces cerevisiae YOR310C NOP58 Protein involved in pre-rRNA processing 18S rRNA synthesis and snoRNA synthesis component of the small subunit processome complex which is required for processing of pre-18S rRNA
LAFE0A	354720	A	T	1/1	1/1	1/1	1/1	1/1	start_lost	intragenic_variant	intragenic_variant	HIGH	MODIFIER	MODIFIER	c.2T>A	n.354720A>T	n.354720A>T	p.Met1?			LAFE_0A03730G	gene0	gene0	similar to uniprot|Q08760 Saccharomyces cerevisiae YOR301W RAX1 Protein involved in bud site selection during bipolar budding localization requires Rax2p has similarity to members of the insulin-related peptide superfamily
LAFE0A	356380	G	A	0/0	0/0	1/1	0/0	0/0	stop_gained	intragenic_variant	intragenic_variant	HIGH	MODIFIER	MODIFIER	c.192G>A	n.356380G>A	n.356380G>A	p.Trp64*			LAFE_0A03774G	gene0	gene0	no similarity
LAFE0A	356419	CGG	CG	0/0	0/0	1/1	0/0	0/0	frameshift_variant	intragenic_variant	intragenic_variant	HIGH	MODIFIER	MODIFIER	c.235delG	n.356423delG	n.356423delG	p.Ala79fs			LAFE_0A03774G	gene0	gene0	no similarity
LAFE0A	356549	GGGCCCGCGCCGCTCACTCCGCACGGCGCCCTGGCG	GG	1/1	.	0/0	1/1	0/0	frameshift_variant	intragenic_variant	intragenic_variant	HIGH	MODIFIER	MODIFIER	c.370_403delCCGCTCACTCCGCACGGCGCCCTGGCGGCCCGCG	n.356558_356591delCCGCTCACTCCGCACGGCGCCCTGGCGGCCCGCG	n.356558_356591delCCGCTCACTCCGCACGGCGCCCTGGCGGCCCGCG	p.Pro124fs			LAFE_0A03774G	gene0	gene0	no similarity
LAFE0A	356603	GCC	GC	1/1	1/1	1/1	1/1	0/0	frameshift_variant	intragenic_variant	intragenic_variant	HIGH	MODIFIER	MODIFIER	c.417delC	n.356605delC	n.356605delC	p.Leu140fs			LAFE_0A03774G	gene0	gene0	no similarity
LAFE0A	371931	TGT	TT	0/0	0/1	0/0	0/0	0/0	frameshift_variant	intragenic_variant	intragenic_variant	HIGH	MODIFIER	MODIFIER	c.192delG	n.371932delG	n.371932delG	p.Leu64fs			LAFE_0A03994G	gene0	gene0	similar to uniprot|Q06676 Saccharomyces cerevisiae YDR319C Putative protein of unknown function identified as an ortholog of the highly conserved FIT family of proteins involved in triglyceride droplet biosynthesis interacts with Sst2p and Hsp82p in high-throughput two-hybrid screens
LAFE0A	373691	ATTTTTTTTTA	ATTTTTTTTA	0/1	0/1	0/0	0/1	0/0	frameshift_variant&stop_lost&splice_region_variant	intragenic_variant	intragenic_variant	HIGH	MODIFIER	MODIFIER	c.1502delA	n.373700delT	n.373700delT	p.Ter501fs			LAFE_0A04038G	gene0	gene0	weakly similar to uniprot|Q06674 Saccharomyces cerevisiae YDR317W HIM1 Protein of unknown function involved in DNA repair
LAFE0A	377759	GAAT	GAC	1/0	1/0	0/0	1/0	0/0	frameshift_variant&stop_lost&splice_region_variant	intragenic_variant	intragenic_variant	intragenic_variant	intragenic_variant	HIGH	MODIFIER	MODIFIER	MODIFIER	MODIFIER	c.879_*1delATinsG	n.377761delA	n.377761_377762delATinsC	n.377761delA	n.377761_377762delATinsC	p.Ter293fs					LAFE_0A04082G	gene0	gene0	gene0	gene0	similar to uniprot|Q05521 Saccharomyces cerevisiae YDR284C DPP1 Diacylglycerol pyrophosphate (DGPP) phosphatase zinc-regulated vacuolar membrane-associated lipid phosphatase dephosphorylates DGPP to phosphatidate (PA) and Pi then PA to diacylglycerol involved in lipid signaling and cell metabolism
LAFE0A	377759	GAAT	GAT	0/1	0/1	0/0	0/1	0/0	frameshift_variant&stop_lost&splice_region_variant	intragenic_variant	intragenic_variant	intragenic_variant	intragenic_variant	HIGH	MODIFIER	MODIFIER	MODIFIER	MODIFIER	c.879_*1delATinsG	n.377761delA	n.377761_377762delATinsC	n.377761delA	n.377761_377762delATinsC	p.Ter293fs					LAFE_0A04082G	gene0	gene0	gene0	gene0	similar to uniprot|Q05521 Saccharomyces cerevisiae YDR284C DPP1 Diacylglycerol pyrophosphate (DGPP) phosphatase zinc-regulated vacuolar membrane-associated lipid phosphatase dephosphorylates DGPP to phosphatidate (PA) and Pi then PA to diacylglycerol involved in lipid signaling and cell metabolism
LAFE0A	439520	ATCC	AC	0/1	0/1	0/0	0/1	0/0	frameshift_variant	intragenic_variant	intragenic_variant	HIGH	MODIFIER	MODIFIER	c.1200_1201delGA	n.439521_439522delTC	n.439521_439522delTC	p.Ile401fs			LAFE_0A04808G	gene0	gene0	similar to uniprot|P36056 Saccharomyces cerevisiae YKL155C RSM22 Mitochondrial ribosomal protein of the small subunit also predicted to be an S-adenosylmethionine-dependent methyltransferase
LAFE0A	439526	CC	CGTC	0/1	0/1	0/0	0/1	0/0	frameshift_variant	intragenic_variant	intragenic_variant	HIGH	MODIFIER	MODIFIER	c.1195_1196insAC	n.439526_439527insGT	n.439526_439527insGT	p.Gly399fs			LAFE_0A04808G	gene0	gene0	similar to uniprot|P36056 Saccharomyces cerevisiae YKL155C RSM22 Mitochondrial ribosomal protein of the small subunit also predicted to be an S-adenosylmethionine-dependent methyltransferase
LAFE0A	494960	CGCACGCTGCGTCGGACGCAGCGCGGG	CG	1/1	0/0	0/0	1/0	0/0	frameshift_variant	frameshift_variant	intragenic_variant	intragenic_variant	intragenic_variant	intragenic_variant	HIGH	HIGH	MODIFIER	MODIFIER	MODIFIER	MODIFIER	c.777_799delACGCTGCGTCGGACGCAGCGCGG	c.777_801delACGCTGCGTCGGACGCAGCGCGGGC	n.494963_494985delACGCTGCGTCGGACGCAGCGCGG	n.494963_494987delACGCTGCGTCGGACGCAGCGCGGGC	n.494963_494985delACGCTGCGTCGGACGCAGCGCGG	n.494963_494987delACGCTGCGTCGGACGCAGCGCGGGC	p.Cys261fs	p.Cys261fs					LAFE_0A05446G	LAFE_0A05446G	gene0	gene0	gene0	gene0	no similarity	https://www.uniprot.org/uniprot/A0A1G4M6T8
LAFE0A	494960	CGCACGCTGCGTCGGACGCAGCGCGGG	CGCG	0/0	1/1	0/0	0/1	0/0	frameshift_variant	frameshift_variant	intragenic_variant	intragenic_variant	intragenic_variant	intragenic_variant	HIGH	HIGH	MODIFIER	MODIFIER	MODIFIER	MODIFIER	c.777_799delACGCTGCGTCGGACGCAGCGCGG	c.777_801delACGCTGCGTCGGACGCAGCGCGGGC	n.494963_494985delACGCTGCGTCGGACGCAGCGCGG	n.494963_494987delACGCTGCGTCGGACGCAGCGCGGGC	n.494963_494985delACGCTGCGTCGGACGCAGCGCGG	n.494963_494987delACGCTGCGTCGGACGCAGCGCGGGC	p.Cys261fs	p.Cys261fs					LAFE_0A05446G	LAFE_0A05446G	gene0	gene0	gene0	gene0	no similarity
LAFE0A	495091	AGG	AG	0/1	0/1	0/0	0/1	0/0	frameshift_variant	intragenic_variant	intragenic_variant	HIGH	MODIFIER	MODIFIER	c.909delG	n.495095delG	n.495095delG	p.Pro304fs			LAFE_0A05446G	gene0	gene0	no similarity
LAFE0A	518952	G	A	0/1	0/1	0/0	0/1	0/0	stop_gained	intragenic_variant	intragenic_variant	HIGH	MODIFIER	MODIFIER	c.1421G>A	n.518952G>A	n.518952G>A	p.Trp474*			LAFE_0A05754G	gene0	gene0	highly similar to uniprot|P53389 Saccharomyces cerevisiae YNR055C HOL1 Putative transporter in the major facilitator superfamily (DHA1 family) of multidrug resistance transporters mutations in membrane-spanning domains permit cation and histidinol uptake
LAFE0A	531278	G	A	0/1	0/1	0/0	0/1	0/0	splice_acceptor_variant&splice_donor_variant&intron_variant	synonymous_variant	intragenic_variant	HIGH	LOW	MODIFIER	n.600+1G>A	c.850C>T	n.531278G>A	p.Leu284Leu		gene0	LAFE_0A05930G	gene0	similar to uniprot|P47082 Saccharomyces cerevisiae YJR001W AVT1 Vacuolar transporter imports large neutral amino acids into the vacuole member of a family of seven S. cerevisiae genes (AVT1-7) related to vesicular GABA-glycine transporters
LAFE0A	541579	CTTCT	CTCG	0/1	0/1	0/0	0/1	0/0	frameshift_variant&missense_variant	intragenic_variant	intragenic_variant	HIGH	MODIFIER	MODIFIER	c.2434_2436delAGAinsCG	n.541581_541583delTCTinsCG	n.541581_541583delTCTinsCG	p.Arg812fs			LAFE_0A06084G	gene0	gene0	weakly similar to uniprot|Q12369 Saccharomyces cerevisiae YLL003W SFI1 Centrin (Cdc31p)-binding protein required for spindle pole body (SPB) duplication localizes to the half-bridge of the SPB required for progression through G(2)-M transition has similarity to Xenopus laevis XCAP-C
LAFE0A	541587	TT	TGT	0/1	0/1	0/0	0/1	0/0	frameshift_variant	intragenic_variant	intragenic_variant	HIGH	MODIFIER	MODIFIER	c.2429_2430insC	n.541587_541588insG	n.541587_541588insG	p.Gln810fs			LAFE_0A06084G	gene0	gene0	weakly similar to uniprot|Q12369 Saccharomyces cerevisiae YLL003W SFI1 Centrin (Cdc31p)-binding protein required for spindle pole body (SPB) duplication localizes to the half-bridge of the SPB required for progression through G(2)-M transition has similarity to Xenopus laevis XCAP-C
LAFE0A	579222	GAG	GAAA	1/0	1/0	0/0	1/0	0/0	frameshift_variant&synonymous_variant	synonymous_variant	intragenic_variant	intragenic_variant	intragenic_variant	intragenic_variant	HIGH	LOW	MODIFIER	MODIFIER	MODIFIER	MODIFIER	c.963delGinsAA	c.963G>A	n.579224delGinsAA	n.579224G>A	n.579224delGinsAA	n.579224G>A	p.Lys322fs	p.Glu321Glu					LAFE_0A06546G	LAFE_0A06546G	gene0	gene0	gene0	gene0	similar to uniprot|P48362 Saccharomyces cerevisiae YGR187C HGH1 Nonessential protein of unknown function predicted to be involved in ribosome biogenesis green fluorescent protein (GFP)-fusion protein localizes to the cytoplasm similar to mammalian BRP16 (Brain protein 16)
LAFE0A	579222	GAG	GAA	0/1	0/1	0/0	0/1	0/0	frameshift_variant&synonymous_variant	synonymous_variant	intragenic_variant	intragenic_variant	intragenic_variant	intragenic_variant	HIGH	LOW	MODIFIER	MODIFIER	MODIFIER	MODIFIER	c.963delGinsAA	c.963G>A	n.579224delGinsAA	n.579224G>A	n.579224delGinsAA	n.579224G>A	p.Lys322fs	p.Glu321Glu					LAFE_0A06546G	LAFE_0A06546G	gene0	gene0	gene0	gene0	similar to uniprot|P48362 Saccharomyces cerevisiae YGR187C HGH1 Nonessential protein of unknown function predicted to be involved in ribosome biogenesis green fluorescent protein (GFP)-fusion protein localizes to the cytoplasm similar to mammalian BRP16 (Brain protein 16)
LAFE0A	597928	CTA	CA	1/1	1/1	0/0	1/1	0/0	frameshift_variant	intragenic_variant	non_coding_transcript_exon_variant	HIGH	MODIFIER	MODIFIER	c.66delT	n.597929delT	n.1516delA	p.Lys24fs			LAFE_0A06700G	gene0	gene0	similar to uniprot|P47064 Saccharomyces cerevisiae YJL024C APS3 Small subunit of the clathrin-associated adaptor complex AP-3 which is involved in vacuolar protein sorting related to the sigma subunit of the mammalian clathrin AP-3 complex suppressor of loss of casein kinase 1 function
LAFE0A	603574	T	A	0/1	0/1	0/0	0/1	0/0	stop_gained	intragenic_variant	intragenic_variant	HIGH	MODIFIER	MODIFIER	c.1201A>T	n.603574T>A	n.603574T>A	p.Arg401*			LAFE_0A06788G	gene0	gene0	similar to uniprot|P40992 Saccharomyces cerevisiae YJL025W RRN7 Component of the core factor (CF) rDNA transcription factor complex CF is required for transcription of 35S rRNA genes by RNA polymerase I and is composed of Rrn6p Rrn7p and Rrn11p
LAFE0A	611770	GCC	GCCC	1/1	1/1	0/0	1/1	0/0	frameshift_variant	intragenic_variant	intragenic_variant	HIGH	MODIFIER	MODIFIER	c.131dupC	n.611772dupC	n.611772dupC	p.Ser45fs			LAFE_0A06876G	gene0	gene0	no similarity
LAFE0A	611813	GGCG	ATCTG	1/1	1/1	0/0	1/1	0/0	frameshift_variant&missense_variant	intragenic_variant	intragenic_variant	HIGH	MODIFIER	MODIFIER	c.172_174delGGCinsATCT	n.611813_611815delGGCinsATCT	n.611813_611815delGGCinsATCT	p.Gly58fs			LAFE_0A06876G	gene0	gene0	no similarity
LAFE0A	611871	GTT	CTCT	1/1	1/1	0/0	1/1	0/0	frameshift_variant&missense_variant	intragenic_variant	intragenic_variant	HIGH	MODIFIER	MODIFIER	c.230_231delGTinsCTC	n.611871_611872delGTinsCTC	n.611871_611872delGTinsCTC	p.Arg77fs			LAFE_0A06876G	gene0	gene0	no similarity
LAFE0A	671719	TCGTAAT	CCGTCAC	1/0	1/0	0/0	1/0	0/0	stop_lost&splice_region_variant	splice_region_variant&stop_retained_variant	intragenic_variant	intragenic_variant	intragenic_variant	intragenic_variant	HIGH	LOW	MODIFIER	MODIFIER	MODIFIER	MODIFIER	c.312_*6delATTACGAinsCTGACGG	c.312_*6delATTACGAinsGTGACGG	n.671719_671725delTCGTAATinsCCGTCAC	n.671719_671725delTCGTAATinsCCGTCAG	n.671719_671725delTCGTAATinsCCGTCAC	n.671719_671725delTCGTAATinsCCGTCAG	p.Ter104Tyrext*?	p.105					LAFE_0A07734G	LAFE_0A07734G	gene0	gene0	gene0	gene0	highly similar to uniprot|P22803 Saccharomyces cerevisiae YGR209C (ohnolog of YLR043C) TRX2 Cytoplasmic thioredoxin isoenzyme of the thioredoxin system which protects cells against oxidative and reductive stress forms LMA1 complex with Pbi2p acts as a cofactor for Tsa1p required for ER-Golgi transport and vacuole inheritance
LAFE0A	671719	TCGTAAT	CCGTCAG	0/1	0/1	0/0	0/1	0/0	stop_lost&splice_region_variant	splice_region_variant&stop_retained_variant	intragenic_variant	intragenic_variant	intragenic_variant	intragenic_variant	HIGH	LOW	MODIFIER	MODIFIER	MODIFIER	MODIFIER	c.312_*6delATTACGAinsCTGACGG	c.312_*6delATTACGAinsGTGACGG	n.671719_671725delTCGTAATinsCCGTCAC	n.671719_671725delTCGTAATinsCCGTCAG	n.671719_671725delTCGTAATinsCCGTCAC	n.671719_671725delTCGTAATinsCCGTCAG	p.Ter104Tyrext*?	p.105					LAFE_0A07734G	LAFE_0A07734G	gene0	gene0	gene0	gene0	highly similar to uniprot|P22803 Saccharomyces cerevisiae YGR209C (ohnolog of YLR043C) TRX2 Cytoplasmic thioredoxin isoenzyme of the thioredoxin system which protects cells against oxidative and reductive stress forms LMA1 complex with Pbi2p acts as a cofactor for Tsa1p required for ER-Golgi transport and vacuole inheritance
LAFE0A	685535	CGG	CGGG	0/0	1/1	1/1	.	0/0	frameshift_variant	intragenic_variant	non_coding_transcript_exon_variant	HIGH	MODIFIER	MODIFIER	c.87dupG	n.685538dupG	n.609dupG	p.Arg30fs			LAFE_0A07866G	gene0	gene0	no similarity
LAFE0A	685867	CAA	CA	0/0	.	1/1	0/0	0/0	frameshift_variant	missense_variant	intragenic_variant	intragenic_variant	non_coding_transcript_exon_variant	non_coding_transcript_exon_variant	HIGH	MODERATE	MODIFIER	MODIFIER	MODIFIER	MODIFIER	c.418delA	c.416_418delCAAinsAAC	n.685867_685869delCAAinsAAC	n.685869delA	n.938_940delCAAinsAAC	n.940delA	p.Thr140fs	p.ThrThr139LysPro					LAFE_0A07866G	LAFE_0A07866G	gene0	gene0	gene0	gene0	no similarity
LAFE0A	685867	CAA	AAC	1/1	.	0/0	1/1	0/0	frameshift_variant	missense_variant	intragenic_variant	intragenic_variant	non_coding_transcript_exon_variant	non_coding_transcript_exon_variant	HIGH	MODERATE	MODIFIER	MODIFIER	MODIFIER	MODIFIER	c.418delA	c.416_418delCAAinsAAC	n.685867_685869delCAAinsAAC	n.685869delA	n.938_940delCAAinsAAC	n.940delA	p.Thr140fs	p.ThrThr139LysPro					LAFE_0A07866G	LAFE_0A07866G	gene0	gene0	gene0	gene0	no similarity
LAFE0A	685901	CAG	CG	1/1	1/1	0/0	1/1	0/0	frameshift_variant	intragenic_variant	non_coding_transcript_exon_variant	HIGH	MODIFIER	MODIFIER	c.451delA	n.685902delA	n.973delA	p.Ser151fs			LAFE_0A07866G	gene0	gene0	no similarity
LAFE0A	685983	TCT	TCCT	1/1	1/1	0/0	1/1	0/0	frameshift_variant	intragenic_variant	non_coding_transcript_exon_variant	HIGH	MODIFIER	MODIFIER	c.533dupC	n.685984dupC	n.1055dupC	p.Pro179fs			LAFE_0A07866G	gene0	gene0	no similarity
LAFE0A	686064	AAGCA	TAGCT	1/1	1/1	0/0	1/1	0/0	stop_gained	intragenic_variant	non_coding_transcript_exon_variant	HIGH	MODIFIER	MODIFIER	c.613_617delAAGCAinsTAGCT	n.686064_686068delAAGCAinsTAGCT	n.1134_1138delAAGCAinsTAGCT	p.LysHis205*			LAFE_0A07866G	gene0	gene0	no similarity
LAFE0A	686693	ATGGC	GTGGT	0/0	0/0	1/1	0/0	0/0	stop_gained	intragenic_variant	non_coding_transcript_exon_variant	HIGH	MODIFIER	MODIFIER	c.393_397delATGGCinsGTGGT	n.686693_686697delATGGCinsGTGGT	n.1761_1765delATGGCinsGTGGT	p.Gln133*			LAFE_0A07888G	gene0	gene0	similar to uniprot|P36035 Saccharomyces cerevisiae YKL217W JEN1 Monocarboxylate/proton symporter of the plasma membrane transport activity is dependent on the pH gradient across the membrane mediates high-affinity uptake of carbon sources lactate pyuvate and acetate and also of the micronutrient selenite whose structure mimics that of monocarboxylates expression and localization are tightly regul…
LAFE0A	688132	A	C	1/1	1/1	0/0	1/1	0/0	stop_lost&splice_region_variant	intragenic_variant	non_coding_transcript_exon_variant	HIGH	MODIFIER	MODIFIER	c.1832A>C	n.688132A>C	n.3200A>C	p.Ter611Serext*?			LAFE_0A07888G	gene0	gene0	similar to uniprot|P36035 Saccharomyces cerevisiae YKL217W JEN1 Monocarboxylate/proton symporter of the plasma membrane transport activity is dependent on the pH gradient across the membrane mediates high-affinity uptake of carbon sources lactate pyuvate and acetate and also of the micronutrient selenite whose structure mimics that of monocarboxylates expression and localization are tightly regul…
LAFE0A	745989	CAA	CA	0/0	0/0	1/1	0/0	0/0	frameshift_variant	intragenic_variant	intragenic_variant	HIGH	MODIFIER	MODIFIER	c.261delT	n.745992delA	n.745992delA	p.Trp88fs			LAFE_0A08372G	gene0	gene0	similar to uniprot|P38196 Saccharomyces cerevisiae YBL042C FUI1 High affinity uridine permease localizes to the plasma membrane also mediates low but significant transport of the cytotoxic nucleoside analog 5-fluorouridine not involved in uracil transport
LAFE0A	748461	G	A	0/0	0/0	1/1	0/0	0/0	stop_gained	intragenic_variant	intragenic_variant	HIGH	MODIFIER	MODIFIER	c.1341G>A	n.748461G>A	n.748461G>A	p.Trp447*			LAFE_0A08394G	gene0	gene0	weakly similar to uniprot|Q04119 Saccharomyces cerevisiae YDR452W PPN1 Vacuolar endopolyphosphatase with a role in phosphate metabolism functions as a homodimer
LAFE0A	750581	G	A	0/0	0/0	1/1	0/0	0/0	stop_gained	intragenic_variant	intragenic_variant	HIGH	MODIFIER	MODIFIER	c.543G>A	n.750581G>A	n.750581G>A	p.Trp181*			LAFE_0A08416G	gene0	gene0	similar to uniprot|P40039 Saccharomyces cerevisiae YER060W FCY21 Putative purine-cytosine permease very similar to Fcy2p but cannot substitute for its function
LAFE0B	713	AACA	AA	0/1	0/1	0/1	0/1	0/1	frameshift_variant	HIGH	c.426_427delTG	p.Val143fs	LAFE_0B00100G	some similarities with uniprot|P0CX15 Saccharomyces cerevisiae YPL283C YRF1-7 Helicase encoded by the Y' element of subtelomeric regions highly expressed in the mutants lacking the telomerase component TLC1 potentially phosphorylated by Cdc28p
LAFE0B	770	GACAAT	TATCT	0/1	0/1	0/1	0/1	0/1	frameshift_variant&missense_variant	HIGH	c.367_372delATTGTCinsAGATA	p.Ile123fs	LAFE_0B00100G	some similarities with uniprot|P0CX15 Saccharomyces cerevisiae YPL283C YRF1-7 Helicase encoded by the Y' element of subtelomeric regions highly expressed in the mutants lacking the telomerase component TLC1 potentially phosphorylated by Cdc28p
LAFE0B	828	ACA	ACCA	1/1	1/1	1/1	1/1	1/1	frameshift_variant	HIGH	c.312_313insG	p.Val105fs	LAFE_0B00100G	some similarities with uniprot|P0CX15 Saccharomyces cerevisiae YPL283C YRF1-7 Helicase encoded by the Y' element of subtelomeric regions highly expressed in the mutants lacking the telomerase component TLC1 potentially phosphorylated by Cdc28p
LAFE0B	6436	CAC	CC	0/1	0/1	0/0	0/1	0/0	frameshift_variant	HIGH	c.1299delT	p.Asp434fs	LAFE_0B00144G	weakly similar to uniprot|P07991 Saccharomyces cerevisiae YLR438W CAR2 L-ornithine transaminase (OTAse) catalyzes the second step of arginine degradation expression is dually-regulated by allophanate induction and a specific arginine induction process not nitrogen catabolite repression sensitive
LAFE0B	7327	GTTTTTC	GTTTTTT	1/0	1/0	0/1	1/0	0/0	frameshift_variant	missense_variant	HIGH	MODERATE	c.404delA	c.403G>A	p.Lys136fs	p.Glu135Lys	LAFE_0B00144G	LAFE_0B00144G	weakly similar to uniprot|P07991 Saccharomyces cerevisiae YLR438W CAR2 L-ornithine transaminase (OTAse) catalyzes the second step of arginine degradation expression is dually-regulated by allophanate induction and a specific arginine induction process not nitrogen catabolite repression sensitive
LAFE0B	7327	GTTTTTC	GTTTTC	0/1	0/1	0/0	0/1	0/0	frameshift_variant	missense_variant	HIGH	MODERATE	c.404delA	c.403G>A	p.Lys136fs	p.Glu135Lys	LAFE_0B00144G	LAFE_0B00144G	weakly similar to uniprot|P07991 Saccharomyces cerevisiae YLR438W CAR2 L-ornithine transaminase (OTAse) catalyzes the second step of arginine degradation expression is dually-regulated by allophanate induction and a specific arginine induction process not nitrogen catabolite repression sensitive
LAFE0B	26419	AGG	AG	0/1	0/1	1/1	0/1	1/1	frameshift_variant	HIGH	c.633delC	p.Asn213fs	LAFE_0B00276G	weakly similar to uniprot|Q6CR75 Kluyveromyces lactis hypothetical protein
LAFE0B	26537	G	A	0/1	0/1	0/0	0/1	0/0	stop_gained	HIGH	c.517C>T	p.Gln173*	LAFE_0B00276G	weakly similar to uniprot|Q6CR75 Kluyveromyces lactis hypothetical protein
LAFE0B	54545	CATT	AATC	0/1	0/1	0/0	0/1	0/0	stop_lost&splice_region_variant	HIGH	c.401_404delAATGinsGATT	p.GluTer134GlyLeuext*?	LAFE_0B00540G	similar to uniprot|A7TJP1 Vanderwaltozyma polyspora Kpol_1058p7 hypothetical protein
LAFE0B	104744	AAAAATCTAC	ACAAATTTTAG	1/1	1/1	0/0	1/1	0/0	frameshift_variant&stop_lost&splice_region_variant	HIGH	c.4614_*5delGTAGATTTTinsCTAAAATTTG		LAFE_0B01222G	similar to uniprot|P43565 Saccharomyces cerevisiae YFL033C RIM15 Glucose-repressible protein kinase involved in signal transduction during cell proliferation in response to nutrients specifically the establishment of stationary phase identified as a regulator of IME2 substrate of Pho80p-Pho85p kinase
LAFE0B	109859	T	A	1/1	1/1	0/0	1/1	0/0	stop_gained	HIGH	c.95T>A	p.Leu32*	LAFE_0B01244G	similar to uniprot|P54964 Saccharomyces cerevisiae YLR059C REX2 3'-5' RNA exonuclease involved in 3'-end processing of U4 and U5 snRNAs 5S and 5.8S rRNAs and RNase P and RNase MRP RNA localized to mitochondria and null suppresses escape of mtDNA to nucleus in yme1 yme2 mutants RNase D exonuclease
LAFE0B	109913	CAA	GAT	1/1	1/1	0/0	1/1	0/0	stop_gained	HIGH	c.149_151delCAAinsGAT	p.SerIle50*	LAFE_0B01244G	similar to uniprot|P54964 Saccharomyces cerevisiae YLR059C REX2 3'-5' RNA exonuclease involved in 3'-end processing of U4 and U5 snRNAs 5S and 5.8S rRNAs and RNase P and RNase MRP RNA localized to mitochondria and null suppresses escape of mtDNA to nucleus in yme1 yme2 mutants RNase D exonuclease
LAFE0B	118408	TGGA	TGGGG	1/0	1/0	0/0	1/0	0/0	frameshift_variant&synonymous_variant	synonymous_variant	HIGH	LOW	c.51delTinsCC	c.51T>C	p.Pro18fs	p.Pro17Pro	LAFE_0B01332G	LAFE_0B01332G	similar to uniprot|C5DE60 Lachancea thermotolerans KLTH0C06512g hypothetical protein
LAFE0B	118408	TGGA	TGGG	0/1	0/1	0/0	0/1	0/0	frameshift_variant&synonymous_variant	synonymous_variant	HIGH	LOW	c.51delTinsCC	c.51T>C	p.Pro18fs	p.Pro17Pro	LAFE_0B01332G	LAFE_0B01332G	similar to uniprot|C5DE60 Lachancea thermotolerans KLTH0C06512g hypothetical protein
LAFE0B	201088	TCA	TCCA	0/1	0/1	0/0	0/1	0/0	frameshift_variant&start_lost	HIGH	c.-1_1insC	p.Met1fs	LAFE_0B02234G	weakly similar to uniprot|P26370 Saccharomyces cerevisiae YDL170W UGA3 Transcriptional activator necessary for gamma-aminobutyrate (GABA)-dependent induction of GABA genes (such as UGA1 UGA2 UGA4) zinc-finger transcription factor of the Zn(2)-Cys(6) binuclear cluster domain type localized to the nucleus
LAFE0B	247885	TAT	TAAT	0/1	0/1	0/0	0/1	0/0	frameshift_variant&start_lost	HIGH	c.1dupA	p.Met1fs	LAFE_0B02916G	no similarity
LAFE0B	272200	TTG	TATT	0/1	0/1	0/0	0/1	0/0	frameshift_variant&missense_variant	HIGH	c.1069_1070delCAinsAAT	p.Gln357fs	LAFE_0B03180G	similar to uniprot|Q07589 Saccharomyces cerevisiae YDL144C Putative protein of unknown function green fluorescent protein (GFP)-fusion protein localizes to the cytoplasm and nucleus YDL144C is not an essential gene.
LAFE0B	301039	TC	GT	1/0	1/0	0/0	1/0	0/0	stop_gained	stop_gained	HIGH	HIGH	c.2209C>T	c.2208_2209delTCinsGT	p.Gln737*	p.PheGln736*	LAFE_0B03444G	LAFE_0B03444G	similar to uniprot|Q12300 Saccharomyces cerevisiae YDL138W (ohnolog of YDL194W) RGT2 Plasma membrane high glucose sensor that regulates glucose transport contains 12 predicted transmembrane segments and a long C-terminal tail required for induction of hexose transporters highly similar to Snf3p
LAFE0B	301039	TC	TT	0/1	0/1	0/0	0/1	0/0	stop_gained	stop_gained	HIGH	HIGH	c.2209C>T	c.2208_2209delTCinsGT	p.Gln737*	p.PheGln736*	LAFE_0B03444G	LAFE_0B03444G	similar to uniprot|Q12300 Saccharomyces cerevisiae YDL138W (ohnolog of YDL194W) RGT2 Plasma membrane high glucose sensor that regulates glucose transport contains 12 predicted transmembrane segments and a long C-terminal tail required for induction of hexose transporters highly similar to Snf3p
LAFE0B	306384	GACTTTCTAG	TACTTTCTATTTCTAG	1/0	1/0	0/0	1/0	0/0	stop_gained&stop_retained_variant&splice_region_variant&conservative_inframe_insertion	HIGH	c.2856_*6delCTAGAAAGTCinsCTAGAAATAGAAAGTA		LAFE_0B03554G	highly similar to uniprot|P54860 Saccharomyces cerevisiae YDL190C UFD2 Ubiquitin chain assembly factor (E4) that cooperates with a ubiquitin-activating enzyme (E1) a ubiquitin-conjugating enzyme (E2) and a ubiquitin protein ligase (E3) to conjugate ubiquitin to substrates also functions as an E3
LAFE0B	306384	GACTTTCTAG	GACATTCTAG	0/1	0/1	0/0	0/1	0/0	stop_gained&stop_retained_variant&splice_region_variant&conservative_inframe_insertion	HIGH	c.2856_*6delCTAGAAAGTCinsCTAGAAATAGAAAGTA		LAFE_0B03554G	highly similar to uniprot|P54860 Saccharomyces cerevisiae YDL190C UFD2 Ubiquitin chain assembly factor (E4) that cooperates with a ubiquitin-activating enzyme (E1) a ubiquitin-conjugating enzyme (E2) and a ubiquitin protein ligase (E3) to conjugate ubiquitin to substrates also functions as an E3
LAFE0B	318391	TT	CA	0/1	0/1	0/0	0/1	0/0	stop_gained	HIGH	c.922_923delAAinsTG	p.Lys308*	LAFE_0B03730G	similar to uniprot|P48569 Saccharomyces cerevisiae YDL183C Mitochondrial inner-membrane protein thought to be involved in the formation of an active mitochondrial K+/H+ exchanger (KHE) system non-essential gene
LAFE0B	319664	GAAAAAT	GAAAAT	0/1	0/1	0/0	0/1	0/0	frameshift_variant&start_lost	HIGH	c.1delA	p.Met1fs	LAFE_0B03752G	similar to uniprot|Q12516 Saccharomyces cerevisiae YDL133W SRF1 Regulator of phospholipase D (Spo14p) interacts with Spo14p and regulates its catalytic activity capable of buffering the toxicity of C16:0 platelet activating factor a lipid that accumulates intraneuronally in Alzheimer's patients
LAFE0B	342343	A	T	0/1	0/1	0/0	0/1	0/0	stop_gained	HIGH	c.288T>A	p.Tyr96*	LAFE_0B04060G	some similarities with uniprot|Q12257 Saccharomyces cerevisiae YDL177C Putative protein of unknown function similar to the mouse IMPACT gene YDL177C is not an essential gene
LAFE0B	342434	A	T	0/1	0/1	0/0	0/1	0/0	stop_gained	HIGH	c.197T>A	p.Leu66*	LAFE_0B04060G	some similarities with uniprot|Q12257 Saccharomyces cerevisiae YDL177C Putative protein of unknown function similar to the mouse IMPACT gene YDL177C is not an essential gene
LAFE0B	350334	C	A	0/1	0/1	0/0	0/1	0/0	stop_gained	HIGH	c.76G>T	p.Glu26*	LAFE_0B04170G	similar to uniprot|P40508 Saccharomyces cerevisiae YIL077C Putative protein of unknown function the authentic non-tagged protein is detected in highly purified mitochondria in high-throughput studies deletion confers sensitivity to 4-(N-(S-glutathionylacetyl)amino) phenylarsenoxide (GSAO)
LAFE0B	350393	AGG	AG	0/1	0/1	0/0	0/1	0/0	frameshift_variant	HIGH	c.15delC	p.Leu6fs	LAFE_0B04170G	similar to uniprot|P40508 Saccharomyces cerevisiae YIL077C Putative protein of unknown function the authentic non-tagged protein is detected in highly purified mitochondria in high-throughput studies deletion confers sensitivity to 4-(N-(S-glutathionylacetyl)amino) phenylarsenoxide (GSAO)
LAFE0B	388236	T	A	0/0	0/0	1/1	0/0	0/0	stop_gained	HIGH	c.334A>T	p.Lys112*	LAFE_0B04654G	similar to uniprot|P40514 Saccharomyces cerevisiae YIL067C Uncharacterized protein of unknown function
LAFE0B	467539	TAAAAAAAAAC	TAAAAAAAAAAC	1/1	1/1	1/1	1/1	1/1	frameshift_variant	HIGH	c.1819_1820insT	p.Tyr610fs	LAFE_0B05732G	weakly similar to uniprot|P40534 Saccharomyces cerevisiae YIL037C PRM2 Pheromone-regulated protein predicted to have 4 transmembrane segments and a coiled coil domain regulated by Ste12p required for efficient nuclear fusion
LAFE0B	477346	CTTTTTTG	CTTTTTTTG	0/0	0/1	0/0	0/0	0/0	frameshift_variant	HIGH	c.1146_1147insA	p.Gly385fs	LAFE_0B05886G	similar to uniprot|P07278 Saccharomyces cerevisiae YIL033C BCY1 Regulatory subunit of the cyclic AMP-dependent protein kinase (PKA) a component of a signaling pathway that controls a variety of cellular processes including metabolism cell cycle stress response stationary phase and sporulation
LAFE0B	531787	AGGGGGGT	AGGGGGT	0/1	0/1	0/0	0/1	0/0	frameshift_variant	HIGH	c.21delC	p.Pro9fs	LAFE_0B06524G	weakly similar to uniprot|P43582 Saccharomyces cerevisiae YFL010C WWM1 WW domain containing protein of unknown function binds to Mca1p a caspase-related protease that regulates H2O2-induced apoptosis overexpression causes G1 phase growth arrest and clonal death that is suppressed by overexpression of MCA1
LAFE0B	581810	G	A	0/1	0/1	0/0	0/1	0/0	start_lost	HIGH	c.3G>A	p.Met1?	LAFE_0B07008G	similar to uniprot|Q12089 Saccharomyces cerevisiae YPL005W AEP3 Protein that may facilitate use of unformylated tRNA-Met in mitochondrial translation initiation localized to the matrix face of the mitochondrial inner membrane stabilizes the bicistronic AAP1-ATP6 mRNA
LAFE0B	601570	T	A	0/1	0/1	0/0	0/1	0/0	splice_donor_variant&intron_variant	HIGH	c.37+1A>T		LAFE_0B07305R	LAFE_0B07305R
LAFE0B	606669	CAAAAAAAAAC	CAAAAAGAAAAC	1/1	1/1	0/0	1/1	0/0	frameshift_variant	frameshift_variant	HIGH	HIGH	c.980_981insG	c.984dupA	p.Gln329fs	p.Gln329fs	LAFE_0B07360G	LAFE_0B07360G	similar to uniprot|P43591 Saccharomyces cerevisiae YFR007W YFH7 Putative kinase with similarity to the phosphoribulokinase/uridine kinase/bacterial pantothenate kinase (PRK/URK/PANK) subfamily of P-loop kinases
LAFE0B	606669	CAAAAAAAAAC	CAAAAAAAAAAC	0/0	0/0	1/1	0/0	1/1	frameshift_variant	frameshift_variant	HIGH	HIGH	c.980_981insG	c.984dupA	p.Gln329fs	p.Gln329fs	LAFE_0B07360G	LAFE_0B07360G	similar to uniprot|P43591 Saccharomyces cerevisiae YFR007W YFH7 Putative kinase with similarity to the phosphoribulokinase/uridine kinase/bacterial pantothenate kinase (PRK/URK/PANK) subfamily of P-loop kinases
LAFE0B	627923	T	C	0/1	0/1	0/0	0/1	0/0	start_lost	HIGH	c.2T>C	p.Met1?	LAFE_0B07602G	weakly similar to uniprot|Q05016 Saccharomyces cerevisiae YMR226C NADP(+)-dependent dehydrogenase acts on serine L-allo-threonine and other 3-hydroxy acids green fluorescent protein fusion protein localizes to the cytoplasm and nucleus may interact with ribosomes based on co-purification experiments
LAFE0B	644973	GTT	GT	0/1	0/1	0/0	0/1	0/0	frameshift_variant	HIGH	c.317delA	p.Lys106fs	LAFE_0B07778G	weakly similar to uniprot|D6VPM8 Saccharomyces cerevisiae YAR023C Putative integral membrane protein member of DUP240 gene family
LAFE0B	648396	GCCCCCA	GCCCCA	1/0	1/0	1/1	1/0	0/0	frameshift_variant	missense_variant	HIGH	MODERATE	c.150delG	c.150_152delGGGinsTGT	p.Ala52fs	p.Gly51Val	LAFE_0B07822G	LAFE_0B07822G	some similarities with uniprot|P47187 Saccharomyces cerevisiae YJR161C COS5 Protein of unknown function member the DUP380 subfamily of conserved often subtelomerically-encoded proteins
LAFE0B	648396	GCCCCCA	GCCACAA	0/1	0/1	0/0	0/1	0/0	frameshift_variant	missense_variant	HIGH	MODERATE	c.150delG	c.150_152delGGGinsTGT	p.Ala52fs	p.Gly51Val	LAFE_0B07822G	LAFE_0B07822G	some similarities with uniprot|P47187 Saccharomyces cerevisiae YJR161C COS5 Protein of unknown function member the DUP380 subfamily of conserved often subtelomerically-encoded proteins
LAFE0B	651193	C	A	0/1	0/1	0/0	0/1	0/0	stop_gained	HIGH	c.116C>A	p.Ser39*	LAFE_0B07866G	some similarities with uniprot|P34227 Saccharomyces cerevisiae YBL064C PRX1 Mitochondrial peroxiredoxin (1-Cys Prx) with thioredoxin peroxidase activity has a role in reduction of hydroperoxides reactivation requires Trr2p and glutathione induced during respiratory growth and oxidative stress phosphorylated
LAFE0B	659659	T	A	0/0	0/0	1/1	0/0	0/0	stop_gained	HIGH	c.3416T>A	p.Leu1139*	LAFE_0B07910G	similar to uniprot|C5DNI6 Lachancea thermotolerans KLTH0G17358g hypothetical protein
LAFE0B	664758	G	T	0/0	0/0	0/0	0/0	1/1	stop_gained	HIGH	c.726C>A	p.Tyr242*	LAFE_0B07998G	highly similar to Lachancea thermotolerans KLTH0G17446g hypothetical protein
LAFE0B	677980	GCAAAAAAAAT	GCAAAAAAAAAT	1/0	1/0	1/1	1/0	1/1	frameshift_variant&missense_variant	frameshift_variant	HIGH	HIGH	c.688_689delGCinsACA	c.697dupA	p.Ala230fs	p.Met233fs	LAFE_0B08174G	LAFE_0B08174G	similar to uniprot|P53223 Saccharomyces cerevisiae YGR036C CAX4 Dolichyl pyrophosphate (Dol-P-P) phosphatase with a luminally oriented active site in the ER cleaves the anhydride linkage in Dol-P-P required for Dol-P-P-linked oligosaccharide intermediate synthesis and protein N-glycosylation
LAFE0B	677980	GCAAAAAAAAT	ACAAAAAAAAAT	0/1	0/1	0/0	0/1	0/0	frameshift_variant&missense_variant	frameshift_variant	HIGH	HIGH	c.688_689delGCinsACA	c.697dupA	p.Ala230fs	p.Met233fs	LAFE_0B08174G	LAFE_0B08174G	similar to uniprot|P53223 Saccharomyces cerevisiae YGR036C CAX4 Dolichyl pyrophosphate (Dol-P-P) phosphatase with a luminally oriented active site in the ER cleaves the anhydride linkage in Dol-P-P required for Dol-P-P-linked oligosaccharide intermediate synthesis and protein N-glycosylation
LAFE0B	704641	GATCTG	AATCTTCTA	0/1	0/1	0/0	0/1	0/0	stop_gained&disruptive_inframe_insertion	HIGH	c.704_709delGATCTGinsAATCTTCTA	p.Gly235_Glu237delinsGluSerSerLys	LAFE_0B08482G	similar to uniprot|Q06132 Saccharomyces cerevisiae YLR336C SGD1 Essential nuclear protein required for biogenesis of the small ribosomal subunit has a possible role in the osmoregulatory glycerol response putative homolog of human NOM1 which is implicated in acute myeloid leukemia
LAFE0B	715647	AGTCCTGGGGGAT	AGTCCTGGGGGGT	1/0	1/0	0/0	1/0	1/1	frameshift_variant&stop_lost&splice_region_variant&synonymous_variant	HIGH	c.741_*12delATCCCCCAGGACTinsGTACCCAAGACC	p.Ter247fs	LAFE_0B08614G	similar to uniprot|P53234 Saccharomyces cerevisiae YGR053C Putative protein of unknown function
LAFE0B	715647	AGTCCTGGGGGAT	GGTCTTGGGTAC	0/1	0/1	0/0	0/1	0/0	frameshift_variant&stop_lost&splice_region_variant&synonymous_variant	HIGH	c.741_*12delATCCCCCAGGACTinsGTACCCAAGACC	p.Ter247fs	LAFE_0B08614G	similar to uniprot|P53234 Saccharomyces cerevisiae YGR053C Putative protein of unknown function
LAFE0B	728176	G	A	0/1	0/1	0/0	0/1	0/0	stop_gained	HIGH	c.370C>T	p.Gln124*	LAFE_0B08790G	weakly similar to Lachancea thermotolerans KLTH0G18392g hypothetical protein
LAFE0B	729938	GGTGTGTG	GGTGTG	0/1	0/1	0/0	0/1	0/0	frameshift_variant	HIGH	c.397_398delCA	p.Pro135fs	LAFE_0B08812G	no similarity
LAFE0B	730102	TATATGCAGCT	TTCTGTACCC	0/1	0/1	0/0	0/1	0/0	frameshift_variant&missense_variant	HIGH	c.230_239delAGCTGCATATinsGGGTACAGA	p.Gln77fs	LAFE_0B08812G	no similarity
LAFE0B	730238	CAA	CA	1/1	1/1	0/0	1/1	1/1	frameshift_variant	HIGH	c.102delT	p.Cys35fs	LAFE_0B08812G	no similarity
LAFE0B	730328	G	T	0/1	0/1	0/0	0/1	0/0	stop_gained	HIGH	c.14C>A	p.Ser5*	LAFE_0B08812G	no similarity
LAFE0B	730341	TGG	CGT	0/1	0/1	0/0	0/1	0/0	start_lost	HIGH	c.-2_1delCCAinsACG	p.Met1?	LAFE_0B08812G	no similarity
LAFE0B	731693	CAAAG	AAAAT	0/1	0/1	0/0	0/1	0/0	stop_gained	HIGH	c.849_853delCTTTGinsATTTT	p.SerPheGlu283*	LAFE_0B08856G	no similarity
LAFE0B	731784	TGTTAT	TTGAC	0/1	0/1	0/0	0/1	0/0	frameshift_variant&missense_variant	HIGH	c.757_761delATAACinsGTCA	p.Ile253fs	LAFE_0B08856G	no similarity
LAFE0B	731901	GCCGG	GCCCGC	0/1	0/1	0/0	0/1	0/0	frameshift_variant&synonymous_variant	HIGH	c.641_642delCCinsGCG	p.Thr214fs	LAFE_0B08856G	no similarity
LAFE0B	731962	CGTG	CGTGTG	0/1	0/1	0/0	0/1	0/0	frameshift_variant	HIGH	c.579_580dupCA	p.Arg195fs	LAFE_0B08856G	no similarity
LAFE0B	732285	ACGGGGC	AGGGG	0/1	0/1	0/0	0/1	0/0	frameshift_variant&missense_variant	HIGH	c.255_260delGCCCCGinsCCCC	p.Arg87fs	LAFE_0B08856G	no similarity
LAFE0B	732358	GCGGGA	GGAGG	1/1	1/1	1/1	1/1	1/1	frameshift_variant&missense_variant	HIGH	c.183_187delTCCCGinsCCTC	p.Pro62fs	LAFE_0B08856G	no similarity
LAFE0B	732473	GCC	GC	0/1	0/1	0/0	0/1	0/0	frameshift_variant	HIGH	c.71delG	p.His25fs	LAFE_0B08856G	no similarity
LAFE0B	732493	CGC	CC	1/0	1/0	1/1	1/0	1/1	frameshift_variant	stop_gained	HIGH	HIGH	c.52delC	c.52C>T	p.Arg18fs	p.Arg18*	LAFE_0B08856G	LAFE_0B08856G	no similarity
LAFE0B	732493	CGC	CAC	0/1	0/1	0/0	0/1	0/0	frameshift_variant	stop_gained	HIGH	HIGH	c.52delC	c.52C>T	p.Arg18fs	p.Arg18*	LAFE_0B08856G	LAFE_0B08856G	no similarity
LAFE0B	732504	GG	GAC	0/1	0/1	0/0	0/1	0/0	frameshift_variant&missense_variant	HIGH	c.41delCinsGT	p.Ala14fs	LAFE_0B08856G	no similarity
LAFE0B	732545	T	C	1/1	1/1	1/1	1/1	1/1	start_lost	HIGH	c.1A>G	p.Met1?	LAFE_0B08856G	no similarity
LAFE0B	748860	G	A	0/1	0/1	0/0	0/1	0/0	stop_gained	HIGH	c.418C>T	p.Arg140*	LAFE_0B09054G	weakly similar to uniprot|P40068 Saccharomyces cerevisiae YER109C FLO8 Transcription factor required for flocculation diploid filamentous growth and haploid invasive growth genome reference strain S288C and most laboratory strains have a mutation in this gene
LAFE0B	823077	GTAGATGTGATT	GT	0/1	0/1	0/0	0/1	0/0	frameshift_variant&stop_lost&splice_region_variant	HIGH	c.2144_*8delAGATGTGATT	p.Ter715fs	LAFE_0B09824G	similar to uniprot|Q12311 Saccharomyces cerevisiae YPR031W NTO1 Subunit of the NuA3 histone acetyltransferase complex that acetylates histone H3 contains PHD finger domain that interacts with methylated histone H3
LAFE0B	825219	C	T	0/1	0/1	0/0	0/1	0/0	stop_gained	HIGH	c.2014C>T	p.Gln672*	LAFE_0B09846G	similar to uniprot|P38164 Saccharomyces cerevisiae YBL104C SEA4 Subunit of the SEA (Seh1-associated) complex a coatomer-related complex that associates dynamically with the vacuole has an N-terminal beta-propeller fold and a C-terminal RING motif promoter contains multiple GCN4 binding sites
LAFE0B	841442	T	C	1/1	1/1	0/0	1/1	0/0	stop_lost&splice_region_variant	HIGH	c.492A>G	p.Ter164Trpext*?	LAFE_0B10044G	no similarity
LAFE0B	896593	GTAA	CTAG	0/1	0/1	0/0	0/1	0/0	stop_gained	HIGH	c.252_255delTTACinsCTAG	p.Tyr85*	LAFE_0B10770G	similar to uniprot|Q6Q5S5 Saccharomyces cerevisiae YDR313C PIB1 RING-type ubiquitin ligase of the endosomal and vacuolar membranes binds phosphatidylinositol(3)-phosphate contains a FYVE finger domain
LAFE0B	961718	CTTTTTTTTTG	CTTTTTTTTTTG	1/1	1/1	0/1	1/1	0/1	frameshift_variant	HIGH	c.1494_1495insA	p.Ala502fs	LAFE_0B11496G	weakly similar to uniprot|C5DIV3 Lachancea thermotolerans KLTH0E15444g hypothetical protein
LAFE0B	980987	CCAC	CC	0/0	1/1	0/0	0/0	0/0	frameshift_variant	HIGH	c.88_89delAC	p.Thr30fs	LAFE_0B11672G	highly similar to uniprot|P19145 Saccharomyces cerevisiae YKR039W GAP1 General amino acid permease Gap1p senses the presence of amino acid substrates to regulate localization to the plasma membrane when needed
LAFE0C	10271	ATTA	ATTG	1/0	0/0	1/1	0/0	1/0	frameshift_variant&stop_lost&splice_region_variant	stop_lost&splice_region_variant	HIGH	HIGH	c.733delTinsCA	c.733T>C	p.Ter245fs	p.Ter245Glnext*?	LAFE_0C00144G	LAFE_0C00144G	some similarities with uniprot|Q08995 Saccharomyces cerevisiae YPR204W Helicase-like protein encoded within the telomeric Y' element
LAFE0C	10271	ATTA	ATTTG	0/1	0/1	0/0	0/0	0/1	frameshift_variant&stop_lost&splice_region_variant	stop_lost&splice_region_variant	HIGH	HIGH	c.733delTinsCA	c.733T>C	p.Ter245fs	p.Ter245Glnext*?	LAFE_0C00144G	LAFE_0C00144G	some similarities with uniprot|Q08995 Saccharomyces cerevisiae YPR204W Helicase-like protein encoded within the telomeric Y' element
LAFE0C	16682	GAACGACAAA	AAACAACA	0/1	0/1	0/0	0/1	0/0	frameshift_variant&missense_variant	HIGH	c.842_851delTTTGTCGTTCinsTGTTGTTT	p.Cys282fs	LAFE_0C00166G	similar to uniprot|P38360 Saccharomyces cerevisiae YBR295W PCA1 Cadmium transporting P-type ATPase may also have a role in copper and iron homeostasis stabilized by Cd binding which prevents ubiquitination S288C and other lab strains contain a G970R mutation which eliminates Cd transport function
LAFE0C	16836	G	A	0/1	0/1	0/0	0/1	0/0	stop_gained	HIGH	c.697C>T	p.Gln233*	LAFE_0C00166G	similar to uniprot|P38360 Saccharomyces cerevisiae YBR295W PCA1 Cadmium transporting P-type ATPase may also have a role in copper and iron homeostasis stabilized by Cd binding which prevents ubiquitination S288C and other lab strains contain a G970R mutation which eliminates Cd transport function
LAFE0C	17067	CCTGATCAGA	GCTTATTAA	0/1	0/1	0/0	0/1	0/0	frameshift_variant&missense_variant	HIGH	c.457_466delTCTGATCAGGinsTTAATAAGC	p.Ser153fs	LAFE_0C00166G	similar to uniprot|P38360 Saccharomyces cerevisiae YBR295W PCA1 Cadmium transporting P-type ATPase may also have a role in copper and iron homeostasis stabilized by Cd binding which prevents ubiquitination S288C and other lab strains contain a G970R mutation which eliminates Cd transport function
LAFE0C	17172	C	A	0/1	0/1	0/0	0/1	0/0	stop_gained	HIGH	c.361G>T	p.Glu121*	LAFE_0C00166G	similar to uniprot|P38360 Saccharomyces cerevisiae YBR295W PCA1 Cadmium transporting P-type ATPase may also have a role in copper and iron homeostasis stabilized by Cd binding which prevents ubiquitination S288C and other lab strains contain a G970R mutation which eliminates Cd transport function
LAFE0C	44856	CAAAAAAAAAAT	CAAAAAAAAAAAT	1/1	1/1	1/1	1/1	1/1	frameshift_variant	HIGH	c.1372dupA	p.Ile458fs	LAFE_0C00408G	similar to uniprot|P53741 Saccharomyces cerevisiae YNR051C BRE5 Ubiquitin protease cofactor forms deubiquitination complex with Ubp3p that coregulates anterograde and retrograde transport between the endoplasmic reticulum and Golgi compartments null is sensitive to brefeldin A
LAFE0C	58088	GTCTAT	GGTTCAC	0/1	0/1	0/0	0/1	0/0	frameshift_variant&stop_lost&splice_region_variant	HIGH	c.6480_*1delATAGAinsGTGAAC		LAFE_0C00584G	similar to uniprot|P25655 Saccharomyces cerevisiae YCR093W CDC39 Component of the CCR4-NOT complex which has multiple roles in regulating mRNA levels including regulation of transcription and destabilizing mRNAs by deadenylation basal transcription factor
LAFE0C	120851	GTT	GT	0/0	0/0	0/0	0/0	1/1	frameshift_variant	HIGH	c.450delT	p.Leu151fs	LAFE_0C01332G	similar to uniprot|P25390 Saccharomyces cerevisiae YCR073C (ohnolog of YNR031C) SSK22 MAP kinase kinase kinase of the HOG1 mitogen-activated signaling pathway functionally redundant with and homologous to Ssk2p interacts with and is activated by Ssk1p phosphorylates Pbs2p
LAFE0C	150802	CATATTCTTATATTCTTA	CATATTCTTA	0/1	0/1	0/0	0/1	1/1	frameshift_variant	HIGH	c.474_481delTATTCTTA	p.Tyr158fs	LAFE_0C01662G	some similarities with uniprot|P40889 Saccharomyces cerevisiae YJL225C Putative protein of unknown function similarity to DNA helicases that are also encoded within subtelomeric Y' elements and induced in telomerase deficient survivors
LAFE0C	153170	GC	AT	0/1	0/1	0/0	0/1	.	stop_gained	HIGH	c.2313_2314delGCinsAT	p.TrpHis771*	LAFE_0C01684G	similar to uniprot|P39961 Saccharomyces cerevisiae YER184C Putative zinc cluster protein deletion confers sensitivity to Calcufluor white and prevents growth on glycerol or lactate as sole carbon source
LAFE0C	158967	TAAAAAC	TAAAAC	0/1	0/1	0/0	0/1	0/0	frameshift_variant	HIGH	c.704delA	p.Asn235fs	LAFE_0C01750G	weakly similar to uniprot|Q6FQS3 Saccharomyces cerevisiae YDL185W VMA1 Subunit A of the eight-subunit V1 peripheral membrane domain of the vacuolar H+-ATPase protein precursor undergoes self-catalyzed splicing to yield the extein Tfp1p and the intein Vde (PI-SceI) which is a site-specific endonuclease
LAFE0C	160440	GTTTTTTTA	GTTTTTTA	0/1	0/1	0/0	0/1	0/0	frameshift_variant	HIGH	c.2179delT	p.Tyr727fs	LAFE_0C01750G	weakly similar to uniprot|Q6FQS3 Saccharomyces cerevisiae YDL185W VMA1 Subunit A of the eight-subunit V1 peripheral membrane domain of the vacuolar H+-ATPase protein precursor undergoes self-catalyzed splicing to yield the extein Tfp1p and the intein Vde (PI-SceI) which is a site-specific endonuclease
LAFE0C	160771	A	T	0/1	0/1	0/0	0/1	0/0	stop_gained	HIGH	c.2503A>T	p.Lys835*	LAFE_0C01750G	weakly similar to uniprot|Q6FQS3 Saccharomyces cerevisiae YDL185W VMA1 Subunit A of the eight-subunit V1 peripheral membrane domain of the vacuolar H+-ATPase protein precursor undergoes self-catalyzed splicing to yield the extein Tfp1p and the intein Vde (PI-SceI) which is a site-specific endonuclease
LAFE0C	160962	G	A	0/1	0/1	0/0	0/1	0/0	stop_gained	HIGH	c.2694G>A	p.Trp898*	LAFE_0C01750G	weakly similar to uniprot|Q6FQS3 Saccharomyces cerevisiae YDL185W VMA1 Subunit A of the eight-subunit V1 peripheral membrane domain of the vacuolar H+-ATPase protein precursor undergoes self-catalyzed splicing to yield the extein Tfp1p and the intein Vde (PI-SceI) which is a site-specific endonuclease
LAFE0C	160977	C	G	0/1	0/1	0/0	0/1	0/0	stop_gained	HIGH	c.2709C>G	p.Tyr903*	LAFE_0C01750G	weakly similar to uniprot|Q6FQS3 Saccharomyces cerevisiae YDL185W VMA1 Subunit A of the eight-subunit V1 peripheral membrane domain of the vacuolar H+-ATPase protein precursor undergoes self-catalyzed splicing to yield the extein Tfp1p and the intein Vde (PI-SceI) which is a site-specific endonuclease
LAFE0C	164241	AGCG	AGCGCG	0/1	0/1	0/0	0/1	0/0	frameshift_variant	HIGH	c.106_107dupCG	p.Ala37fs	LAFE_0C01794G	no similarity
LAFE0C	164252	GTT	GCTG	0/1	0/1	0/0	0/1	0/0	frameshift_variant&missense_variant	HIGH	c.116_117delTTinsCTG	p.Val39fs	LAFE_0C01794G	no similarity
LAFE0C	164264	AGGGAGG	AG	0/1	0/1	0/0	0/1	0/0	frameshift_variant	HIGH	c.129_133delGGAGG	p.Arg43fs	LAFE_0C01794G	no similarity
LAFE0C	175557	CAA	CA	0/0	0/0	0/0	0/1	0/0	frameshift_variant	HIGH	c.199delA	p.Ile67fs	LAFE_0C01948G	similar to uniprot|P25355 Saccharomyces cerevisiae YCR054C CTR86 Essential protein of unknown function with orthologs in Ashbya gossypii and Candida albicans similar to human ATXN10 mutations in which cause spinocerebellar ataxia type 10 codon usage corresponds to that observed for yeast genes expressed at low levels
LAFE0C	240223	CGCTG	TGCTA	0/1	0/1	0/0	0/1	0/0	stop_gained	HIGH	c.1876_1880delCAGCGinsTAGCA	p.GlnArg626*	LAFE_0C02740G	weakly similar to uniprot|Q12045 Saccharomyces cerevisiae YPL253C (ohnolog of YMR198W) VIK1 Protein that forms a complex with Kar3p at the spindle pole body possible regulator of Kar3p function in microtubule-mediated processes required for sister chromatid cohesion has similarity to Cik1p
LAFE0C	247475	AGG	AG	0/1	0/1	0/0	0/1	1/1	frameshift_variant	HIGH	c.403delC	p.Pro135fs	LAFE_0C02828G	no similarity
LAFE0C	247561	CCTTGC	CC	0/1	0/1	0/0	0/1	0/0	frameshift_variant	HIGH	c.314_317delGCAA	p.Lys106fs	LAFE_0C02828G	no similarity
LAFE0C	250228	CAA	CA	0/1	0/1	0/0	0/1	0/0	frameshift_variant	HIGH	c.20delA	p.Asn7fs	LAFE_0C02872G	no similarity
LAFE0C	250246	GGCACC	AGCAC	1/0	1/0	0/0	1/0	0/0	frameshift_variant&synonymous_variant	missense_variant	HIGH	MODERATE	c.36_40delGGCACinsAGCA	c.38C>T	p.Pro14fs	p.Ala13Val	LAFE_0C02872G	LAFE_0C02872G	no similarity
LAFE0C	250246	GGCACC	GGTACC	0/1	0/1	0/0	0/1	0/0	frameshift_variant&synonymous_variant	missense_variant	HIGH	MODERATE	c.36_40delGGCACinsAGCA	c.38C>T	p.Pro14fs	p.Ala13Val	LAFE_0C02872G	LAFE_0C02872G	no similarity
LAFE0C	250389	ATCG	ATCGG	1/0	1/0	1/1	1/0	0/0	frameshift_variant&missense_variant	frameshift_variant	HIGH	HIGH	c.179_181delATCinsTTCT	c.183dupG	p.Asp60fs	p.Pro62fs	LAFE_0C02872G	LAFE_0C02872G	no similarity
LAFE0C	250389	ATCG	TTCTG	0/1	0/1	0/0	0/1	0/0	frameshift_variant&missense_variant	frameshift_variant	HIGH	HIGH	c.179_181delATCinsTTCT	c.183dupG	p.Asp60fs	p.Pro62fs	LAFE_0C02872G	LAFE_0C02872G	no similarity
LAFE0C	250438	G	A	0/1	0/1	0/0	0/1	0/0	stop_gained	HIGH	c.228G>A	p.Trp76*	LAFE_0C02872G	no similarity
LAFE0C	250550	CGAGGGGGCCACG	CAAGGAGACACC	0/1	0/1	0/0	0/1	0/0	frameshift_variant&missense_variant	HIGH	c.341_352delGAGGGGGCCACGinsAAGGAGACACC	p.Arg114fs	LAFE_0C02872G	no similarity
LAFE0C	251608	CGT	CA	0/1	0/1	0/0	0/1	0/0	frameshift_variant&missense_variant	HIGH	c.394_395delACinsT	p.Thr132fs	LAFE_0C02894G	no similarity
LAFE0C	251847	CTTCG	CTTTCA	1/0	1/0	0/0	1/0	0/0	frameshift_variant&missense_variant	missense_variant	HIGH	MODERATE	c.153_154delCGinsTGA	c.153C>A	p.Glu53fs	p.Phe51Leu	LAFE_0C02894G	LAFE_0C02894G	no similarity
LAFE0C	251847	CTTCG	CTTCT	0/1	0/1	0/0	0/1	0/0	frameshift_variant&missense_variant	missense_variant	HIGH	MODERATE	c.153_154delCGinsTGA	c.153C>A	p.Glu53fs	p.Phe51Leu	LAFE_0C02894G	LAFE_0C02894G	no similarity
LAFE0C	353295	ATA	ATTA	1/0	1/0	0/0	1/0	0/0	frameshift_variant	synonymous_variant	HIGH	LOW	c.2459dupT	c.2460A>T	p.Ala821fs	p.Ile820Ile	LAFE_0C03972G	LAFE_0C03972G	weakly similar to uniprot|P36775 Saccharomyces cerevisiae YBL022C PIM1 ATP-dependent Lon protease involved in degradation of misfolded proteins in mitochondria required for biogenesis and maintenance of mitochondria
LAFE0C	353295	ATA	ATT	0/1	0/1	0/0	0/1	0/0	frameshift_variant	synonymous_variant	HIGH	LOW	c.2459dupT	c.2460A>T	p.Ala821fs	p.Ile820Ile	LAFE_0C03972G	LAFE_0C03972G	weakly similar to uniprot|P36775 Saccharomyces cerevisiae YBL022C PIM1 ATP-dependent Lon protease involved in degradation of misfolded proteins in mitochondria required for biogenesis and maintenance of mitochondria
LAFE0C	353298	GCAAGTA	ACCAGTC	1/0	1/0	0/0	1/0	0/0	frameshift_variant&missense_variant	missense_variant	HIGH	MODERATE	c.2464_2467delAGTAinsGTC	c.2461_2467delGCAAGTAinsACCAGTC	p.Ser822fs	p.AlaSerLys821ThrSerGln	LAFE_0C03972G	LAFE_0C03972G	weakly similar to uniprot|P36775 Saccharomyces cerevisiae YBL022C PIM1 ATP-dependent Lon protease involved in degradation of misfolded proteins in mitochondria required for biogenesis and maintenance of mitochondria
LAFE0C	353298	GCAAGTA	GCAGTC	0/1	0/1	0/0	0/1	0/0	frameshift_variant&missense_variant	missense_variant	HIGH	MODERATE	c.2464_2467delAGTAinsGTC	c.2461_2467delGCAAGTAinsACCAGTC	p.Ser822fs	p.AlaSerLys821ThrSerGln	LAFE_0C03972G	LAFE_0C03972G	weakly similar to uniprot|P36775 Saccharomyces cerevisiae YBL022C PIM1 ATP-dependent Lon protease involved in degradation of misfolded proteins in mitochondria required for biogenesis and maintenance of mitochondria
LAFE0C	358656	CT	TA	1/0	1/0	0/0	1/0	0/0	stop_gained	missense_variant	HIGH	MODERATE	c.52_53delAGinsTA	c.52A>G	p.Arg18*	p.Arg18Gly	LAFE_0C04016G	LAFE_0C04016G	some similarities with Lachancea thermotolerans KLTH0H03586g hypothetical protein
LAFE0C	358656	CT	CC	0/1	0/1	0/0	0/1	0/0	stop_gained	missense_variant	HIGH	MODERATE	c.52_53delAGinsTA	c.52A>G	p.Arg18*	p.Arg18Gly	LAFE_0C04016G	LAFE_0C04016G	some similarities with Lachancea thermotolerans KLTH0H03586g hypothetical protein
LAFE0C	358683	GAC	AAT	1/1	1/1	0/0	1/1	0/0	stop_gained	stop_gained	HIGH	HIGH	c.24G>A	c.24_26delGTCinsATT	p.Trp8*	p.TrpSer8*	LAFE_0C04016G	LAFE_0C04016G	some similarities with Lachancea thermotolerans KLTH0H03586g hypothetical protein
LAFE0C	358683	GAC	GAT	0/0	0/0	1/1	0/0	1/1	stop_gained	stop_gained	HIGH	HIGH	c.24G>A	c.24_26delGTCinsATT	p.Trp8*	p.TrpSer8*	LAFE_0C04016G	LAFE_0C04016G	some similarities with Lachancea thermotolerans KLTH0H03586g hypothetical protein
LAFE0C	358697	GTTGAT	GTGAC	1/0	1/0	0/0	1/0	0/0	frameshift_variant&missense_variant	missense_variant	HIGH	MODERATE	c.7_10delATCAinsGTC	c.7A>G	p.Ile3fs	p.Ile3Val	LAFE_0C04016G	LAFE_0C04016G	some similarities with Lachancea thermotolerans KLTH0H03586g hypothetical protein
LAFE0C	358697	GTTGAT	GTTGAC	0/1	0/1	0/0	0/1	0/0	frameshift_variant&missense_variant	missense_variant	HIGH	MODERATE	c.7_10delATCAinsGTC	c.7A>G	p.Ile3fs	p.Ile3Val	LAFE_0C04016G	LAFE_0C04016G	some similarities with Lachancea thermotolerans KLTH0H03586g hypothetical protein
LAFE0C	361858	GTTTTTTTTTTA	ATTTTTCTTTTTA	1/0	1/0	0/0	1/0	0/0	frameshift_variant&missense_variant	frameshift_variant	frameshift_variant	HIGH	HIGH	HIGH	c.906_917delTAAAAAAAAAACinsTAAAAAGAAAAAT	c.911_912insG	c.906_907insA	p.Thr306fs	p.Thr306fs	p.Thr306fs	LAFE_0C04060G	LAFE_0C04060G	LAFE_0C04060G	similar to uniprot|P53123 Saccharomyces cerevisiae YGL136C MRM2 Mitochondrial 2' O-ribose methyltransferase required for methylation of U(2791) in 21S rRNA MRM2 deletion confers thermosensitive respiration and loss of mitochondrial DNA has similarity to Spb1p and Trm7p and to E. coli FtsJ/RrmJ
LAFE0C	361858	GTTTTTTTTTTA	GTTTTTTTTTTTA	0/1	0/1	0/0	0/1	0/0	frameshift_variant&missense_variant	frameshift_variant	frameshift_variant	HIGH	HIGH	HIGH	c.906_917delTAAAAAAAAAACinsTAAAAAGAAAAAT	c.911_912insG	c.906_907insA	p.Thr306fs	p.Thr306fs	p.Thr306fs	LAFE_0C04060G	LAFE_0C04060G	LAFE_0C04060G	similar to uniprot|P53123 Saccharomyces cerevisiae YGL136C MRM2 Mitochondrial 2' O-ribose methyltransferase required for methylation of U(2791) in 21S rRNA MRM2 deletion confers thermosensitive respiration and loss of mitochondrial DNA has similarity to Spb1p and Trm7p and to E. coli FtsJ/RrmJ
LAFE0C	361858	GTTTTTTTTTTA	GTTTTTCTTTTTA	0/0	0/0	1/1	0/0	1/1	frameshift_variant&missense_variant	frameshift_variant	frameshift_variant	HIGH	HIGH	HIGH	c.906_917delTAAAAAAAAAACinsTAAAAAGAAAAAT	c.911_912insG	c.906_907insA	p.Thr306fs	p.Thr306fs	p.Thr306fs	LAFE_0C04060G	LAFE_0C04060G	LAFE_0C04060G	similar to uniprot|P53123 Saccharomyces cerevisiae YGL136C MRM2 Mitochondrial 2' O-ribose methyltransferase required for methylation of U(2791) in 21S rRNA MRM2 deletion confers thermosensitive respiration and loss of mitochondrial DNA has similarity to Spb1p and Trm7p and to E. coli FtsJ/RrmJ
LAFE0C	399965	A	G	0/1	0/1	0/0	0/1	0/0	start_lost	HIGH	c.1A>G	p.Met1?	LAFE_0C04500G	similar to uniprot|P43636 Saccharomyces cerevisiae YGL065C ALG2 Mannosyltransferase that catalyzes two consecutive steps in the N-linked glycosylation pathway alg2 mutants exhibit temperature-sensitive growth and abnormal accumulation of the lipid-linked oligosaccharide Man2GlcNAc2-PP-Dol
LAFE0C	399983	C	T	0/1	0/1	0/0	0/1	0/0	stop_gained	HIGH	c.19C>T	p.Gln7*	LAFE_0C04500G	similar to uniprot|P43636 Saccharomyces cerevisiae YGL065C ALG2 Mannosyltransferase that catalyzes two consecutive steps in the N-linked glycosylation pathway alg2 mutants exhibit temperature-sensitive growth and abnormal accumulation of the lipid-linked oligosaccharide Man2GlcNAc2-PP-Dol
LAFE0C	405100	GAAAAAAAAC	GAAAAAAAAAC	1/1	1/1	1/1	1/1	1/1	frameshift_variant&splice_region_variant	HIGH	c.1056_*1insT		LAFE_0C04566G	similar to uniprot|P53164 Saccharomyces cerevisiae YGL067W NPY1 NADH diphosphatase (pyrophosphatase) hydrolyzes the pyrophosphate linkage in NADH and related nucleotides localizes to peroxisomes
LAFE0C	422205	TAAAAAAC	TAAAAAAAC	1/0	1/0	1/1	1/0	1/1	frameshift_variant	missense_variant&conservative_inframe_insertion	HIGH	MODERATE	c.428_429insT	c.428delGinsAATTTTT	p.Leu145fs	p.Gly143delinsGluPhePhe	LAFE_0C04808G	LAFE_0C04808G	no similarity
LAFE0C	422205	TAAAAAAC	TAAAAAAAAAAATT	0/1	0/1	0/0	0/1	0/0	frameshift_variant	missense_variant&conservative_inframe_insertion	HIGH	MODERATE	c.428_429insT	c.428delGinsAATTTTT	p.Leu145fs	p.Gly143delinsGluPhePhe	LAFE_0C04808G	LAFE_0C04808G	no similarity
LAFE0C	422247	AC	ACACGGCCGCGGCTC	0/1	0/1	0/1	0/1	0/1	frameshift_variant&stop_gained	HIGH	c.391_392insGAGCCGCGGCCGT	p.Cys131fs	LAFE_0C04808G	no similarity
LAFE0C	422407	TGCGCGCTTCG	TGCGCGCTTCGCGCGCTTCG	1/0	1/0	0/1	1/0	0/1	frameshift_variant&stop_gained	conservative_inframe_insertion	HIGH	MODERATE	c.223_229delCGAAGCGinsCGCGTGAAGCA	c.222_223insCGAAGCGCG	p.Ser76fs	p.Ala74_Arg75insArgSerAla	LAFE_0C04808G	LAFE_0C04808G	no similarity
LAFE0C	422407	TGCGCGCTTCG	TGCGTGCTTCACGCG	0/1	0/1	0/0	0/1	0/0	frameshift_variant&stop_gained	conservative_inframe_insertion	HIGH	MODERATE	c.223_229delCGAAGCGinsCGCGTGAAGCA	c.222_223insCGAAGCGCG	p.Ser76fs	p.Ala74_Arg75insArgSerAla	LAFE_0C04808G	LAFE_0C04808G	no similarity
LAFE0C	440111	CAAAAAAAAC	CAAAAAAAAAC	1/0	1/0	1/1	1/0	1/1	frameshift_variant	frameshift_variant&missense_variant	HIGH	HIGH	c.953dupA	c.954delCinsAT	p.Asn318fs	p.Asn318fs	LAFE_0C05050G	LAFE_0C05050G	weakly similar to uniprot|Q08932 Saccharomyces cerevisiae YPL193W RSA1 Protein involved in the assembly of 60S ribosomal subunits functionally interacts with Dbp6p functions in a late nucleoplasmic step of the assembly
LAFE0C	440111	CAAAAAAAAC	CAAAAAAAAAT	0/1	0/1	0/0	0/1	0/0	frameshift_variant	frameshift_variant&missense_variant	HIGH	HIGH	c.953dupA	c.954delCinsAT	p.Asn318fs	p.Asn318fs	LAFE_0C05050G	LAFE_0C05050G	weakly similar to uniprot|Q08932 Saccharomyces cerevisiae YPL193W RSA1 Protein involved in the assembly of 60S ribosomal subunits functionally interacts with Dbp6p functions in a late nucleoplasmic step of the assembly
LAFE0C	452469	AT	GC	0/1	0/1	0/0	0/1	0/0	start_lost	HIGH	c.1_2delATinsGC	p.Met1?	LAFE_0C05204G	similar to uniprot|P53154 Saccharomyces cerevisiae YGL084C (ohnolog of YPL189W) GUP1 Plasma membrane protein involved in remodeling GPI anchors member of the MBOAT family of putative membrane-bound O-acyltransferases proposed to be involved in glycerol transport
LAFE0C	458974	TTGT	TT	0/1	0/1	0/0	0/1	0/0	frameshift_variant	HIGH	c.882_883delGT	p.Leu294fs	LAFE_0C05292G	highly similar to uniprot|Q06892 Saccharomyces cerevisiae YPL188W POS5 Mitochondrial NADH kinase phosphorylates NADH also phosphorylates NAD(+) with lower specificity required for the response to oxidative stress
LAFE0C	496117	AATGGGACCTGCA	GCTGAGACATGCG	1/0	1/0	0/0	1/0	0/0	start_lost	initiator_codon_variant	HIGH	LOW	c.-1_12delAATGGGACCTGCAinsGGTGGGACCCGCG	c.-1_12delAATGGGACCTGCAinsGCTGAGACATGCG	p.Met1?	p.MetGlyPro1?	LAFE_0C05688G	LAFE_0C05688G	no similarity
LAFE0C	496117	AATGGGACCTGCA	GGTGGGACCCGCG	0/1	0/1	0/0	0/1	0/0	start_lost	initiator_codon_variant	HIGH	LOW	c.-1_12delAATGGGACCTGCAinsGGTGGGACCCGCG	c.-1_12delAATGGGACCTGCAinsGCTGAGACATGCG	p.Met1?	p.MetGlyPro1?	LAFE_0C05688G	LAFE_0C05688G	no similarity
LAFE0C	496484	GGAG	GG	0/1	0/1	0/0	0/1	0/0	frameshift_variant	HIGH	c.371_372delAG	p.Glu124fs	LAFE_0C05688G	no similarity
LAFE0C	496618	GGCCGTGCGGGC	CGCC	0/1	0/1	0/0	0/1	0/0	frameshift_variant&synonymous_variant	HIGH	c.501_511delGGCCGTGCGGGinsCGC	p.Val169fs	LAFE_0C05688G	no similarity
LAFE0C	511280	CGAAAG	CAAAA	0/1	0/1	0/0	0/1	0/0	frameshift_variant&synonymous_variant	HIGH	c.599_603delCTTTCinsTTTT	p.Thr200fs	LAFE_0C05864G	weakly similar to uniprot|Q08651 Saccharomyces cerevisiae YOR246C Protein with similarity to oxidoreductases found in lipid particles required for replication of Brome mosaic virus in S. cerevisiae a model system for studying replication of positive-strand RNA viruses in their natural hosts
LAFE0C	514621	CAGAAGAACTTAATGA	CAGAAGAACTTGATGA	1/0	1/0	0/0	1/0	1/1	stop_lost&stop_retained_variant&splice_region_variant&intron_variant	splice_region_variant&stop_retained_variant	HIGH	LOW	c.1681_*3delAGAACTTAATGAinsTCTCAATAG	c.1688A>G	p.Arg561_Ter563delinsSerGln	p.Ter563Ter	LAFE_0C05886G	LAFE_0C05886G	similar to uniprot|Q04301 Saccharomyces cerevisiae YMR088C VBA1 Permease of basic amino acids in the vacuolar membrane
LAFE0C	514621	CAGAAGAACTTAATGA	CAGATCTCAATAG	0/1	0/1	0/0	0/1	0/0	stop_lost&stop_retained_variant&splice_region_variant&intron_variant	splice_region_variant&stop_retained_variant	HIGH	LOW	c.1681_*3delAGAACTTAATGAinsTCTCAATAG	c.1688A>G	p.Arg561_Ter563delinsSerGln	p.Ter563Ter	LAFE_0C05886G	LAFE_0C05886G	similar to uniprot|Q04301 Saccharomyces cerevisiae YMR088C VBA1 Permease of basic amino acids in the vacuolar membrane
LAFE0C	517915	GCC	GC	0/1	0/1	0/0	0/1	0/0	frameshift_variant&stop_lost&splice_region_variant	HIGH	c.1926delG	p.Ter642fs	LAFE_0C05952G	highly similar to uniprot|P53145 Saccharomyces cerevisiae YGL099W LSG1 Putative GTPase involved in 60S ribosomal subunit biogenesis required for the release of Nmd3p from 60S subunits in the cytoplasm
LAFE0C	570165	CACCGT	AATCAC	0/1	0/1	0/0	0/1	0/0	stop_gained	HIGH	c.308_313delACGGTGinsGTGATT	p.AsnGlyGlu103*	LAFE_0C06634G	weakly similar to uniprot|P53133 Saccharomyces cerevisiae YGL117W Putative protein of unknown function
LAFE0C	584135	GCCA	GCCCC	0/1	0/1	0/0	0/1	0/0	frameshift_variant&start_lost	HIGH	c.2delTinsGG	p.Met1fs	LAFE_0C06788G	weakly similar to uniprot|P40209 Saccharomyces cerevisiae YMR136W GAT2 Protein containing GATA family zinc finger motifs similar to Gln3p and Dal80p expression repressed by leucine
LAFE0C	588375	CC	TA	0/1	0/1	0/0	0/1	0/0	start_lost	HIGH	c.3_4delGGinsTA	p.MetAsp1?	LAFE_0C06832G	similar to uniprot|P38324 Saccharomyces cerevisiae YBR228W SLX1 Subunit of a complex with Slx4p that hydrolyzes 5' branches from duplex DNA in response to stalled or converging replication forks function overlaps with that of Sgs1p-Top3p
LAFE0C	589966	GAAAAAAAAAAG	GAAAAAAAAAAAG	1/0	1/0	0/1	1/0	1/1	frameshift_variant&stop_gained	frameshift_variant	HIGH	HIGH	c.1497_1498delAAinsCTC	c.1502dupA	p.Lys499fs	p.Ter502fs	LAFE_0C06854G	LAFE_0C06854G	similar to uniprot|P38323 Saccharomyces cerevisiae YBR227C MCX1 Mitochondrial matrix protein putative ATP-binding chaperone with non-proteolytic function similar to bacterial ClpX proteins
LAFE0C	589966	GAAAAAAAAAAG	GAAAACTCAAAAG	0/1	0/1	0/0	0/1	0/0	frameshift_variant&stop_gained	frameshift_variant	HIGH	HIGH	c.1497_1498delAAinsCTC	c.1502dupA	p.Lys499fs	p.Ter502fs	LAFE_0C06854G	LAFE_0C06854G	similar to uniprot|P38323 Saccharomyces cerevisiae YBR227C MCX1 Mitochondrial matrix protein putative ATP-binding chaperone with non-proteolytic function similar to bacterial ClpX proteins
LAFE0C	616111	TGGG	CGGT	0/1	0/1	0/0	0/1	0/0	start_lost	HIGH	c.2_5delTGGGinsCGGT	p.MetGly1?	LAFE_0C07140G	weakly similar to uniprot|P54005 Saccharomyces cerevisiae YMR316W DIA1 Protein of unknown function involved in invasive and pseudohyphal growth green fluorescent protein (GFP)-fusion protein localizes to the cytoplasm in a punctate pattern
LAFE0C	616128	AAATCT	CAATGA	0/1	0/1	0/0	0/1	0/0	stop_gained	HIGH	c.19_24delAAATCTinsCAATGA	p.LysSer7*	LAFE_0C07140G	weakly similar to uniprot|P54005 Saccharomyces cerevisiae YMR316W DIA1 Protein of unknown function involved in invasive and pseudohyphal growth green fluorescent protein (GFP)-fusion protein localizes to the cytoplasm in a punctate pattern
LAFE0C	616987	CAGTAACACGAC	TAGTGAAATGAA	0/1	0/1	0/0	0/1	0/0	stop_gained	HIGH	c.878_889delCAGTAACACGACinsTAGTGAAATGAA	p.AlaValThrArgArg293*	LAFE_0C07140G	weakly similar to uniprot|P54005 Saccharomyces cerevisiae YMR316W DIA1 Protein of unknown function involved in invasive and pseudohyphal growth green fluorescent protein (GFP)-fusion protein localizes to the cytoplasm in a punctate pattern
LAFE0C	629609	ATTTTTTTTTTTC	ATTTTTTTTTTTTC	1/0	1/0	1/1	1/0	1/1	frameshift_variant	frameshift_variant	HIGH	HIGH	c.22_23delTT	c.23dupT	p.Phe8fs	p.Leu10fs	LAFE_0C07338G	LAFE_0C07338G	no similarity
LAFE0C	629609	ATTTTTTTTTTTC	ATTTTTTTTTC	0/1	0/1	0/0	0/1	0/0	frameshift_variant	frameshift_variant	HIGH	HIGH	c.22_23delTT	c.23dupT	p.Phe8fs	p.Leu10fs	LAFE_0C07338G	LAFE_0C07338G	no similarity
LAFE0C	629916	TCCCCCT	TCCCCT	0/1	0/1	0/0	0/1	0/0	frameshift_variant	missense_variant	HIGH	MODERATE	c.324delC	c.319T>C	p.Leu109fs	p.Ser107Pro	LAFE_0C07338G	LAFE_0C07338G	no similarity
LAFE0C	629916	TCCCCCT	CCCCCCT	0/0	0/0	1/1	0/0	1/1	frameshift_variant	missense_variant	HIGH	MODERATE	c.324delC	c.319T>C	p.Leu109fs	p.Ser107Pro	LAFE_0C07338G	LAFE_0C07338G	no similarity
LAFE0C	629928	GGG	TGA	0/1	0/1	0/0	0/1	0/0	stop_gained	HIGH	c.331_333delGGGinsTGA	p.Gly111*	LAFE_0C07338G	no similarity
LAFE0C	630133	G	C	0/1	0/1	1/1	0/1	1/1	stop_lost&splice_region_variant	HIGH	c.536G>C	p.Ter179Serext*?	LAFE_0C07338G	no similarity
LAFE0C	632214	TAAGG	GAAGT	0/1	0/1	0/0	0/1	0/0	stop_lost&splice_region_variant	HIGH	c.928_932delCCTTAinsACTTC	p.ProTer310ThrSerext*?	LAFE_0C07382G	similar to uniprot|P15807 Saccharomyces cerevisiae YBR213W MET8 Bifunctional dehydrogenase and ferrochelatase involved in the biosynthesis of siroheme a prosthetic group used by sulfite reductase required for sulfate assimilation and methionine biosynthesis
LAFE0C	662820	AAT	AGAC	0/1	0/1	0/0	0/1	0/0	frameshift_variant&missense_variant	HIGH	c.161_162delATinsGAC	p.Asn54fs	LAFE_0C07690G	similar to uniprot|M1M1D7 Clostridium saccharoperbutylacetonicum hydrolase
LAFE0C	663475	G	A	0/1	0/1	0/0	0/1	0/0	stop_gained	HIGH	c.815G>A	p.Trp272*	LAFE_0C07690G	similar to uniprot|M1M1D7 Clostridium saccharoperbutylacetonicum hydrolase
LAFE0C	684210	CAAAAAAG	CAAAAAAAG	1/1	1/1	1/1	1/1	1/1	frameshift_variant	HIGH	c.674_675insT	p.Leu227fs	LAFE_0C07998G	similar to uniprot|Q05874 Saccharomyces cerevisiae YLR285W NNT1 Putative nicotinamide N-methyltransferase has a role in rDNA silencing and in lifespan determination
LAFE0C	699500	TC	TGT	.	1/1	0/0	.	0/0	frameshift_variant&missense_variant	HIGH	c.85delCinsGT	p.Pro29fs	LAFE_0C08196G	no similarity
LAFE0C	699609	GC	GAT	0/0	0/1	0/0	0/1	0/0	frameshift_variant&missense_variant	HIGH	c.194delCinsAT	p.Ala65fs	LAFE_0C08196G	no similarity
LAFE0C	702225	GTCCCCCA	TTCTTCCACG	1/1	0/0	0/0	0/1	0/0	frameshift_variant&missense_variant	HIGH	c.1272_1279delGTCCCCCAinsTTCTTCCACG	p.Pro426fs	LAFE_0C08218G	weakly similar to uniprot|P28006 Saccharomyces cerevisiae YOR178C (ohnolog of YLR273C) GAC1 Regulatory subunit for Glc7p type-1 protein phosphatase (PP1) tethers Glc7p to Gsy2p glycogen synthase binds Hsf1p heat shock transcription factor required for induction of some HSF-regulated genes under heat shock
LAFE0C	702236	GCACGTCCCCCAC	GC	0/1	0/0	0/0	1/1	0/0	frameshift_variant	HIGH	c.1285_1295delACGTCCCCCAC	p.Thr429fs	LAFE_0C08218G	weakly similar to uniprot|P28006 Saccharomyces cerevisiae YOR178C (ohnolog of YLR273C) GAC1 Regulatory subunit for Glc7p type-1 protein phosphatase (PP1) tethers Glc7p to Gsy2p glycogen synthase binds Hsf1p heat shock transcription factor required for induction of some HSF-regulated genes under heat shock
LAFE0C	710107	GAA	GT	0/1	0/1	0/0	0/1	0/0	frameshift_variant&missense_variant	HIGH	c.63_64delTTinsA	p.Phe21fs	LAFE_0C08306G	highly similar to uniprot|P16622 Saccharomyces cerevisiae YOR176W HEM15 Ferrochelatase a mitochondrial inner membrane protein catalyzes the insertion of ferrous iron into protoporphyrin IX the eighth and final step in the heme biosynthetic pathway
LAFE0C	743108	CTT	CT	0/1	0/0	0/0	0/0	0/0	frameshift_variant	HIGH	c.1485delT	p.Lys497fs	LAFE_0C08746G	similar to uniprot|P18963 Saccharomyces cerevisiae YBR140C (ohnolog of YOL081W) IRA1 GTPase-activating protein that negatively regulates RAS by converting it from the GTP- to the GDP-bound inactive form required for reducing cAMP levels under nutrient limiting conditions mediates membrane association of adenylate cyclase
LAFE0C	745271	C	T	0/0	0/0	0/0	0/1	0/0	stop_gained	HIGH	c.3646C>T	p.Gln1216*	LAFE_0C08746G	similar to uniprot|P18963 Saccharomyces cerevisiae YBR140C (ohnolog of YOL081W) IRA1 GTPase-activating protein that negatively regulates RAS by converting it from the GTP- to the GDP-bound inactive form required for reducing cAMP levels under nutrient limiting conditions mediates membrane association of adenylate cyclase
LAFE0C	751104	TTTCTTCTTGA	TTTGG	1/0	1/0	0/0	1/0	0/0	stop_gained&missense_variant&disruptive_inframe_deletion	synonymous_variant	HIGH	LOW	c.65_72delTCAAGAAGinsCC	c.75A>G	p.Phe22_Lys24delinsSer	p.Lys25Lys	LAFE_0C08768G	LAFE_0C08768G	similar to uniprot|Q08237 Saccharomyces cerevisiae YOL080C REX4 Putative RNA exonuclease possibly involved in pre-rRNA processing and ribosome assembly
LAFE0C	751104	TTTCTTCTTGA	CTTCTTCTTGA	0/1	0/1	0/0	0/1	0/0	stop_gained&missense_variant&disruptive_inframe_deletion	synonymous_variant	HIGH	LOW	c.65_72delTCAAGAAGinsCC	c.75A>G	p.Phe22_Lys24delinsSer	p.Lys25Lys	LAFE_0C08768G	LAFE_0C08768G	similar to uniprot|Q08237 Saccharomyces cerevisiae YOL080C REX4 Putative RNA exonuclease possibly involved in pre-rRNA processing and ribosome assembly
LAFE0C	782990	G	A	0/1	0/1	0/0	0/1	0/0	stop_gained	HIGH	c.142C>T	p.Arg48*	LAFE_0C09208G	similar to uniprot|Q03446 Saccharomyces cerevisiae YDR003W (ohnolog of YBR005W) RCR2 Vacuolar protein that presumably functions within the endosomal-vacuolar trafficking pathway affecting events that determine whether plasma membrane proteins are degraded or routed to the plasma membrane similar to Rcr1p
LAFE0C	783079	A	C	0/0	0/0	1/1	0/0	1/1	stop_gained	HIGH	c.53T>G	p.Leu18*	LAFE_0C09208G	similar to uniprot|Q03446 Saccharomyces cerevisiae YDR003W (ohnolog of YBR005W) RCR2 Vacuolar protein that presumably functions within the endosomal-vacuolar trafficking pathway affecting events that determine whether plasma membrane proteins are degraded or routed to the plasma membrane similar to Rcr1p
LAFE0C	783310	GTG	ATA	0/1	0/1	0/0	0/1	0/0	start_lost	HIGH	c.3_5delGTGinsATA	p.MetCys1?	LAFE_0C09230G	similar to uniprot|P38211 Saccharomyces cerevisiae YBR004C GPI18 Functional ortholog of human PIG-V which is a mannosyltransferase that transfers the second mannose in glycosylphosphatidylinositol biosynthesis the authentic non-tagged protein was localized to mitochondria
LAFE0C	859022	CGG	CG	0/1	0/1	0/0	0/1	0/0	frameshift_variant	HIGH	c.781delC	p.Pro261fs	LAFE_0C10286G	no similarity
LAFE0C	859197	TAAA	TT	0/1	0/1	0/0	0/1	0/0	frameshift_variant&stop_gained&missense_variant	HIGH	c.605_607delTTTinsA	p.Phe202fs	LAFE_0C10286G	no similarity
LAFE0C	859340	G	T	0/1	0/1	0/0	0/1	0/0	stop_gained	HIGH	c.465C>A	p.Cys155*	LAFE_0C10286G	no similarity
LAFE0C	859634	GGCAG	GCCGCG	1/1	1/1	0/0	1/1	1/1	frameshift_variant&missense_variant	HIGH	c.167_170delCTGCinsCGCGG	p.Ala57fs	LAFE_0C10286G	no similarity
LAFE0C	859791	ACC	ACCC	1/1	.	0/0	1/1	0/1	frameshift_variant	HIGH	c.11_12insG	p.Val5fs	LAFE_0C10286G	no similarity
LAFE0C	867832	CTT	CC	0/1	0/1	0/0	0/1	0/0	frameshift_variant&stop_lost&splice_region_variant	HIGH	c.1107_*1delAAinsG	p.Ter369fs	LAFE_0C10396G	similar to uniprot|Q04216 Saccharomyces cerevisiae YMR126C DLT1 Protein of unknown function mutant sensitive to 6-azauracil (6AU) and mycophenolic acid (MPA)
LAFE0C	868898	CAAAAAAAG	CAAAAAAAAG	1/1	1/1	1/1	1/1	1/1	frameshift_variant	HIGH	c.35_36insT	p.Val15fs	LAFE_0C10396G	similar to uniprot|Q04216 Saccharomyces cerevisiae YMR126C DLT1 Protein of unknown function mutant sensitive to 6-azauracil (6AU) and mycophenolic acid (MPA)
LAFE0C	905945	GGCCACTAA	AGCCCCTAG	0/1	0/1	0/0	0/1	0/0	stop_gained	HIGH	c.734_742delGGCCACTAAinsAGCCCCTAG	p.TrpProLeuThr245*	LAFE_0C10770G	weakly similar to uniprot|P40209 Saccharomyces cerevisiae YMR136W GAT2 Protein containing GATA family zinc finger motifs similar to Gln3p and Dal80p expression repressed by leucine
LAFE0C	906146	G	A	0/1	0/1	0/0	0/1	0/0	stop_gained	HIGH	c.935G>A	p.Trp312*	LAFE_0C10770G	weakly similar to uniprot|P40209 Saccharomyces cerevisiae YMR136W GAT2 Protein containing GATA family zinc finger motifs similar to Gln3p and Dal80p expression repressed by leucine
LAFE0C	913906	TAG	TAAG	0/1	0/1	0/0	0/1	0/0	frameshift_variant	HIGH	c.4460_4461insT	p.Asn1488fs	LAFE_0C10880G	similar to uniprot|Q01389 Saccharomyces cerevisiae YJL095W BCK1 Mitogen-activated protein (MAP) kinase kinase kinase acting in the protein kinase C signaling pathway which controls cell integrity upon activation by Pkc1p phosphorylates downstream kinases Mkk1p and Mkk2p
LAFE0C	953467	GAAGGC	GAGGG	0/1	0/1	0/0	0/1	0/0	frameshift_variant&synonymous_variant	HIGH	c.2748_2751delGCCTinsCCC	p.Lys916fs	LAFE_0C11298G	no similarity
LAFE0C	959712	CGTCTA	CCTC	0/1	0/1	0/0	0/1	0/0	frameshift_variant&missense_variant	HIGH	c.611_615delGTCTAinsCTC	p.Arg204fs	LAFE_0C11342G	similar to uniprot|Q12177 Saccharomyces cerevisiae YLL056C Putative protein of unknown function transcription is activated by paralogous transcription factors Yrm1p and Yrr1p and genes involved in pleiotropic drug resistance (PDR) expression is induced in cells treated with the mycotoxin patulin
LAFE0C	993026	G	A	0/1	0/1	0/0	0/1	0/0	stop_gained	HIGH	c.413G>A	p.Trp138*	LAFE_0C11716G	weakly similar to uniprot|P36044 Saccharomyces cerevisiae YKL201C (ohnolog of YJR061W) MNN4 Putative positive regulator of mannosylphosphate transferase (Mnn6p) involved in mannosylphosphorylation of N-linked oligosaccharides expression increases in late-logarithmic and stationary growth phases
LAFE0C	998869	G	A	0/0	0/0	1/1	0/0	0/0	stop_gained	HIGH	c.1246C>T	p.Gln416*	LAFE_0C11760G	weakly similar to uniprot|P36044 Saccharomyces cerevisiae YKL201C (ohnolog of YJR061W) MNN4 Putative positive regulator of mannosylphosphate transferase (Mnn6p) involved in mannosylphosphorylation of N-linked oligosaccharides expression increases in late-logarithmic and stationary growth phases
LAFE0C	1000982	GCCGG	TCCG	0/0	0/0	0/0	0/0	1/1	frameshift_variant&synonymous_variant	HIGH	c.87_90delGCCGinsTCC	p.Pro30fs	LAFE_0C11782G	no similarity
LAFE0C	1001082	AG	TA	1/1	1/1	0/0	1/1	1/1	stop_gained	HIGH	c.187_188delAGinsTA	p.Arg63*	LAFE_0C11782G	no similarity
LAFE0C	1001540	GCAT	GT	1/1	1/1	0/0	1/1	1/1	frameshift_variant	missense_variant	HIGH	MODERATE	c.646_647delCA	c.646_647delCAinsTG	p.His216fs	p.His216Cys	LAFE_0C11782G	LAFE_0C11782G	no similarity
LAFE0C	1001540	GCAT	GTGT	0/0	0/0	1/1	0/0	0/0	frameshift_variant	missense_variant	HIGH	MODERATE	c.646_647delCA	c.646_647delCAinsTG	p.His216fs	p.His216Cys	LAFE_0C11782G	LAFE_0C11782G	no similarity
LAFE0C	1047880	TGG	TG	0/1	0/1	0/0	0/1	0/0	frameshift_variant	HIGH	c.65delC	p.Asn23fs	LAFE_0C12288G	similar to uniprot|P32837 Saccharomyces cerevisiae YDL210W UGA4 Permease that serves as a gamma-aminobutyrate (GABA) transport protein involved in the utilization of GABA as a nitrogen source catalyzes the transport of putrescine and delta-aminolevulinic acid (ALA) localized to the vacuolar membrane
LAFE0C	1158797	GTTTTTTTTTTC	GTTTTTTTTTTTC	1/1	1/1	0/1	1/1	1/1	frameshift_variant	HIGH	c.861_862insA	p.Thr291fs	LAFE_0C13784G	no similarity
LAFE0D	42216	AGT	AT	0/1	0/1	0/0	0/1	0/0	frameshift_variant	HIGH	c.154delG	p.Val52fs	LAFE_0D00320G	similar to uniprot|Q2US70 Aspergillus oryzae AOR_1_960174 hypothetical protein
LAFE0D	42529	TGAG	CGAC	1/1	1/1	0/0	1/1	0/0	stop_lost&splice_region_variant	HIGH	c.466_*1delTGAGinsCGAC	p.Ter156Argext*?	LAFE_0D00320G	similar to uniprot|Q2US70 Aspergillus oryzae AOR_1_960174 hypothetical protein
LAFE0D	44843	C	T	0/1	0/1	0/0	0/1	0/0	stop_gained	HIGH	c.2414G>A	p.Trp805*	LAFE_0D00342G	similar to uniprot|P25611 Saccharomyces cerevisiae YCR106W RDS1 Zinc cluster transcription factor involved in conferring resistance to cycloheximide
LAFE0D	45254	AAATCAATC	AG	0/1	0/1	0/0	0/1	0/0	frameshift_variant&missense_variant	HIGH	c.1995_2002delGATTGATTinsC	p.Met665fs	LAFE_0D00342G	similar to uniprot|P25611 Saccharomyces cerevisiae YCR106W RDS1 Zinc cluster transcription factor involved in conferring resistance to cycloheximide
LAFE0D	45489	TAGTCGCC	GAGTTGC	1/0	1/0	0/0	1/0	0/0	frameshift_variant&missense_variant	missense_variant	HIGH	MODERATE	c.1761_1768delGGCGACTAinsGCAACTC	c.1768A>C	p.Ala588fs	p.Ile590Leu	LAFE_0D00342G	LAFE_0D00342G	similar to uniprot|P25611 Saccharomyces cerevisiae YCR106W RDS1 Zinc cluster transcription factor involved in conferring resistance to cycloheximide
LAFE0D	45489	TAGTCGCC	GAGTCGCC	0/1	0/1	0/0	0/1	0/0	frameshift_variant&missense_variant	missense_variant	HIGH	MODERATE	c.1761_1768delGGCGACTAinsGCAACTC	c.1768A>C	p.Ala588fs	p.Ile590Leu	LAFE_0D00342G	LAFE_0D00342G	similar to uniprot|P25611 Saccharomyces cerevisiae YCR106W RDS1 Zinc cluster transcription factor involved in conferring resistance to cycloheximide
LAFE0D	45827	CATTTGG	CTTGA	0/1	0/1	0/0	0/1	0/0	frameshift_variant&missense_variant	HIGH	c.1424_1429delCCAAATinsTCAA	p.Ser475fs	LAFE_0D00342G	similar to uniprot|P25611 Saccharomyces cerevisiae YCR106W RDS1 Zinc cluster transcription factor involved in conferring resistance to cycloheximide
LAFE0D	45887	CTGAAGCTTCTT	TTGAAAGGTTTTG	1/0	1/0	0/0	1/0	0/0	frameshift_variant&missense_variant	missense_variant	HIGH	MODERATE	c.1359_1370delAAGAAGCTTCAGinsCAAAACCTTTCAA	c.1370G>A	p.Arg454fs	p.Arg457Lys	LAFE_0D00342G	LAFE_0D00342G	similar to uniprot|P25611 Saccharomyces cerevisiae YCR106W RDS1 Zinc cluster transcription factor involved in conferring resistance to cycloheximide
LAFE0D	45887	CTGAAGCTTCTT	TTGAAGCTTCTT	0/1	0/1	0/0	0/1	0/0	frameshift_variant&missense_variant	missense_variant	HIGH	MODERATE	c.1359_1370delAAGAAGCTTCAGinsCAAAACCTTTCAA	c.1370G>A	p.Arg454fs	p.Arg457Lys	LAFE_0D00342G	LAFE_0D00342G	similar to uniprot|P25611 Saccharomyces cerevisiae YCR106W RDS1 Zinc cluster transcription factor involved in conferring resistance to cycloheximide
LAFE0D	46494	TA	AT	0/1	0/1	0/0	0/1	0/0	stop_gained	HIGH	c.762_763delTAinsAT	p.Lys255*	LAFE_0D00342G	similar to uniprot|P25611 Saccharomyces cerevisiae YCR106W RDS1 Zinc cluster transcription factor involved in conferring resistance to cycloheximide
LAFE0D	46756	AGG	AGGG	0/1	0/1	0/0	0/1	0/0	frameshift_variant	HIGH	c.498dupC	p.Leu168fs	LAFE_0D00342G	similar to uniprot|P25611 Saccharomyces cerevisiae YCR106W RDS1 Zinc cluster transcription factor involved in conferring resistance to cycloheximide
LAFE0D	46906	TAAAAAT	TAAAAT	0/1	0/1	0/0	0/1	0/0	frameshift_variant	HIGH	c.346delT	p.Leu117fs	LAFE_0D00342G	similar to uniprot|P25611 Saccharomyces cerevisiae YCR106W RDS1 Zinc cluster transcription factor involved in conferring resistance to cycloheximide
LAFE0D	47256	TTC	CTT	0/1	0/1	0/0	0/1	0/0	start_lost	HIGH	c.-2_1delGAAinsAAG	p.Met1?	LAFE_0D00342G	similar to uniprot|P25611 Saccharomyces cerevisiae YCR106W RDS1 Zinc cluster transcription factor involved in conferring resistance to cycloheximide
LAFE0D	47865	AAATG	GAATA	1/0	1/0	0/0	1/0	0/0	stop_gained	missense_variant	HIGH	MODERATE	c.124_128delAAATGinsGAATA	c.124A>G	p.LysTrp42*	p.Lys42Glu	LAFE_0D00364G	LAFE_0D00364G	highly similar to uniprot|P42884 Saccharomyces cerevisiae YNL331C AAD14 Putative aryl-alcohol dehydrogenase similar to P. chrysosporium aryl-alcohol dehydrogenase mutational analysis has not yet revealed a physiological role
LAFE0D	47865	AAATG	GAATG	0/1	0/1	0/0	0/1	0/0	stop_gained	missense_variant	HIGH	MODERATE	c.124_128delAAATGinsGAATA	c.124A>G	p.LysTrp42*	p.Lys42Glu	LAFE_0D00364G	LAFE_0D00364G	highly similar to uniprot|P42884 Saccharomyces cerevisiae YNL331C AAD14 Putative aryl-alcohol dehydrogenase similar to P. chrysosporium aryl-alcohol dehydrogenase mutational analysis has not yet revealed a physiological role
LAFE0D	53406	GCC	GCCC	0/1	0/1	0/0	0/1	0/0	frameshift_variant	HIGH	c.67dupC	p.Gln23fs	LAFE_0D00408G	no similarity
LAFE0D	53413	ATG	AG	0/1	0/1	0/0	0/1	0/0	frameshift_variant	HIGH	c.72delT	p.Asp24fs	LAFE_0D00408G	no similarity
LAFE0D	63732	GCAAC	GCATCATGAACCACTTTGGGC	1/1	1/1	0/0	1/1	0/0	frameshift_variant&missense_variant	HIGH	c.120_121delGTinsGCCCAAAGTGGTTCATGA	p.Leu41fs	LAFE_0D00474G	weakly similar to uniprot|P38993 Saccharomyces cerevisiae YMR058W FET3 Ferro-O2-oxidoreductase required for high-affinity iron uptake and involved in mediating resistance to copper ion toxicity belongs to class of integral membrane multicopper oxidases
LAFE0D	144753	TGA	TA	0/1	0/1	0/0	0/1	0/0	frameshift_variant	HIGH	c.780delG	p.Met260fs	LAFE_0D01442G	weakly similar to uniprot|P36118 Saccharomyces cerevisiae YKR022C NTR2 Essential protein that forms a dimer with Ntr1p also forms a trimer with Ntr2p and the DExD/H-box RNA helicase Prp43p that is involved in spliceosome disassembly
LAFE0D	159524	A	T	0/1	0/1	0/0	0/1	0/0	stop_gained	HIGH	c.4639A>T	p.Lys1547*	LAFE_0D01508G	similar to uniprot|P14772 Saccharomyces cerevisiae YLL015W BPT1 ABC type transmembrane transporter of MRP/CFTR family found in vacuolar membrane involved in the transport of unconjugated bilirubin and in heavy metal detoxification via glutathione conjugates along with Ycf1p
LAFE0D	159531	CCCAAA	TCCAAAAA	0/1	0/1	0/0	0/1	0/0	frameshift_variant&missense_variant	HIGH	c.4646_4648delCCCinsTCCAA	p.Thr1549fs	LAFE_0D01508G	similar to uniprot|P14772 Saccharomyces cerevisiae YLL015W BPT1 ABC type transmembrane transporter of MRP/CFTR family found in vacuolar membrane involved in the transport of unconjugated bilirubin and in heavy metal detoxification via glutathione conjugates along with Ycf1p
LAFE0D	175493	ATTC	AC	0/1	0/1	0/0	0/1	0/0	frameshift_variant	HIGH	c.359_360delTT	p.Ile120fs	LAFE_0D01662G	similar to uniprot|P53177 Saccharomyces cerevisiae YGL050W TYW3 tRNA methyltransferase required for synthesis of wybutosine a modified guanosine found at the 3'-position adjacent to the anticodon of phenylalanine tRNA which supports reading frame maintenance by stabilizing codon-anticodon interactions
LAFE0D	175948	ACC	ACCC	0/1	0/1	0/0	0/1	0/0	frameshift_variant	HIGH	c.815dupC	p.Ter273fs	LAFE_0D01662G	similar to uniprot|P53177 Saccharomyces cerevisiae YGL050W TYW3 tRNA methyltransferase required for synthesis of wybutosine a modified guanosine found at the 3'-position adjacent to the anticodon of phenylalanine tRNA which supports reading frame maintenance by stabilizing codon-anticodon interactions
LAFE0D	190070	AAATGAAACT	GAGAAACACT	0/1	0/1	0/0	0/1	0/0	stop_lost&splice_region_variant	HIGH	c.706_*1delAAATGAAinsGAGAAAC	p.LysTer236GluLysext*?	LAFE_0D01816G	similar to uniprot|P48240 Saccharomyces cerevisiae YGR158C MTR3 Exosome non-catalytic core component involved in 3'-5' RNA processing and degradation in both the nucleus and the cytoplasm has similarity to E. coli RNase PH and to human hMtr3p (EXOSC6)
LAFE0D	204873	GATA	AATG	1/1	1/1	0/0	1/1	0/0	splice_acceptor_variant&splice_region_variant&intron_variant	HIGH	c.167-5_167-2delGATAinsAATG		LAFE_0D02058G	some similarities with uniprot|Q02721 Saccharomyces cerevisiae YLR329W REC102 Protein involved in early stages of meiotic recombination required for chromosome synapsis forms a complex with Rec104p and Spo11p necessary during the initiation of recombination
LAFE0D	214703	TGCGGGCCACCCGCCGG	TGCGGGCCACCCGCGGG	0/0	0/0	1/1	0/0	1/1	start_lost	missense_variant	HIGH	MODERATE	c.2_18delTGCGGGCCACCCGCCGGinsCGCGCGCCGCCAGCGGA	c.16C>G	p.MetArgAlaThrArgArg1?	p.Arg6Gly	LAFE_0D02190G	LAFE_0D02190G	no similarity
LAFE0D	214703	TGCGGGCCACCCGCCGG	CGCGCGCCGCCAGCGGA	1/1	1/1	0/0	1/1	0/0	start_lost	missense_variant	HIGH	MODERATE	c.2_18delTGCGGGCCACCCGCCGGinsCGCGCGCCGCCAGCGGA	c.16C>G	p.MetArgAlaThrArgArg1?	p.Arg6Gly	LAFE_0D02190G	LAFE_0D02190G	no similarity
LAFE0D	214723	GCCCCCCA	GCCCCCCCA	0/0	0/0	1/1	0/0	1/1	frameshift_variant	missense_variant	HIGH	MODERATE	c.28dupC	c.25C>A	p.Gln10fs	p.Pro9Thr	LAFE_0D02190G	LAFE_0D02190G	no similarity
LAFE0D	214723	GCCCCCCA	GCCACCCA	1/1	1/1	0/0	1/1	0/0	frameshift_variant	missense_variant	HIGH	MODERATE	c.28dupC	c.25C>A	p.Gln10fs	p.Pro9Thr	LAFE_0D02190G	LAFE_0D02190G	no similarity
LAFE0D	214763	CCACCG	TTACCTG	1/1	1/1	0/0	1/1	0/0	frameshift_variant&stop_gained&missense_variant	HIGH	c.62_66delCCACCinsTTACCT	p.Ser21fs	LAFE_0D02190G	no similarity
LAFE0D	214984	TCC	TC	0/1	0/1	0/0	0/1	0/0	frameshift_variant	HIGH	c.287delC	p.Pro96fs	LAFE_0D02190G	no similarity
LAFE0D	214992	ACC	AC	1/1	1/1	0/0	1/1	0/0	frameshift_variant	HIGH	c.294delC	p.Ala99fs	LAFE_0D02190G	no similarity
LAFE0D	214997	CC	CCCTCCCCTC	1/1	1/1	0/0	1/1	0/0	frameshift_variant	HIGH	c.298_299insTCCCCTCC	p.Pro100fs	LAFE_0D02190G	no similarity
LAFE0D	215021	TCCCCCCCT	TCCCCCCT	1/1	1/1	0/0	1/1	0/0	frameshift_variant	HIGH	c.327delC	p.Ser110fs	LAFE_0D02190G	no similarity
LAFE0D	222214	ACTTA	GCTTG	0/1	0/1	0/0	0/1	0/0	stop_lost&splice_region_variant	HIGH	c.994_*2delTAAGTinsCAAGC	p.Ter332Glnext*?	LAFE_0D02300G	similar to uniprot|P33412 Saccharomyces cerevisiae YGR007W ECT1 Ethanolamine-phosphate cytidylyltransferase catalyzes the second step of phosphatidylethanolamine biosynthesis involved in the maintenance of plasma membrane similar to mammalian CTP: phosphocholine cytidylyl-transferases
LAFE0D	250948	GCAGTTTTTA	ACAGTTTTA	0/1	0/1	0/0	0/1	0/0	frameshift_variant&stop_lost&splice_region_variant	HIGH	c.1048_*7delTAAAAACTGCinsTAAAACTGT	p.Ter350fs	LAFE_0D02674G	highly similar to uniprot|P53199 Saccharomyces cerevisiae YGL001C ERG26 C-3 sterol dehydrogenase catalyzes the second of three steps required to remove two C-4 methyl groups from an intermediate in ergosterol biosynthesis
LAFE0D	291842	TGG	TGGG	0/0	0/0	0/0	0/0	1/1	frameshift_variant	HIGH	c.2069dupG	p.Ile691fs	LAFE_0D03070G	similar to uniprot|P25339 Saccharomyces cerevisiae YGL014W PUF4 Member of the PUF protein family which is defined by the presence of Pumilio homology domains that confer RNA binding activity preferentially binds mRNAs encoding nucleolar ribosomal RNA-processing factors
LAFE0D	316202	GAA	GA	0/1	0/1	0/0	0/0	0/0	frameshift_variant	HIGH	c.254delT	p.Leu86fs	LAFE_0D03312G	similar to uniprot|P16639 Saccharomyces cerevisiae YGL017W ATE1 Arginyl-tRNA-protein transferase catalyzes post-translational conjugation of arginine to the amino termini of acceptor proteins which are then subject to degradation via the N-end rule pathway
LAFE0D	355277	ATTACCGAC	TTTATCGAA	0/1	0/1	0/0	0/1	0/0	start_lost	HIGH	c.3_11delGTCGGTAATinsTTCGATAAA	p.MetSerValIle1?	LAFE_0D03708G	highly similar to uniprot|C5DHU7 Lachancea thermotolerans KLTH0E07260g hypothetical protein
LAFE0D	355610	A	T	1/1	1/1	1/1	1/1	0/0	stop_lost&splice_region_variant	HIGH	c.190T>A	p.Ter64Lysext*?	LAFE_0D03730G	weakly similar to uniprot|Q96VH1 Saccharomyces cerevisiae YCR018C-A Putative protein of unknown function encoded opposite a Ty1 LTR
LAFE0D	380020	G	T	0/1	0/1	0/0	0/1	0/0	stop_lost&splice_region_variant	HIGH	c.1139G>T	p.Ter380Leuext*?	LAFE_0D03950G	weakly similar to uniprot|P46946 Saccharomyces cerevisiae YGL175C SAE2 Endonuclease that processes hairpin DNA structures with the MRX complex involved in meiotic and mitotic double-strand break repair phosphorylated in response to DNA damage and required for normal resistance to DNA-damaging agents
LAFE0D	398275	CGG	CG	0/1	0/1	0/0	0/1	0/0	frameshift_variant	HIGH	c.136delG	p.Ala46fs	LAFE_0D04148G	no similarity
LAFE0D	420615	AGAT	GGAGG	0/1	0/1	0/0	0/1	0/0	frameshift_variant&missense_variant	HIGH	c.1119_1122delAGATinsGGAGG	p.Asp374fs	LAFE_0D04390G	similar to uniprot|P53100 Saccharomyces cerevisiae YGL185C Putative protein with sequence similarity to hydroxyacid dehydrogenases green fluorescent protein (GFP)-fusion protein localizes to the cytoplasm
LAFE0D	479154	C	T	0/1	0/1	0/0	0/1	0/0	stop_gained	HIGH	c.2959C>T	p.Gln987*	LAFE_0D04918G	highly similar to uniprot|Q07830 Saccharomyces cerevisiae YLL031C GPI13 ER membrane localized phosphoryltransferase that adds phosphoethanolamine onto the third mannose residue of the glycosylphosphatidylinositol (GPI) anchor precursor similar to human PIG-O protein
LAFE0D	490973	AGGATGG	AG	1/1	1/1	1/1	1/1	1/1	frameshift_variant	HIGH	c.832_836delCCATC	p.Pro278fs	LAFE_0D05072G	similar to uniprot|P38739 Saccharomyces cerevisiae YHL028W WSC4 ER membrane protein involved in the translocation of soluble secretory proteins and insertion of membrane proteins into the ER membrane may also have a role in the stress response but has only partial functional overlap with WSC1-3
LAFE0D	490984	GAGGAT	AAGCAGCG	1/1	1/1	1/1	1/1	1/1	frameshift_variant&missense_variant	HIGH	c.822_827delATCCTCinsCGCTGCTT	p.Ser275fs	LAFE_0D05072G	similar to uniprot|P38739 Saccharomyces cerevisiae YHL028W WSC4 ER membrane protein involved in the translocation of soluble secretory proteins and insertion of membrane proteins into the ER membrane may also have a role in the stress response but has only partial functional overlap with WSC1-3
LAFE0D	491960	TAAAAAAAAAAAG	TAAAAAAATAAAAAAAAAT	1/1	1/1	0/0	1/1	0/0	frameshift_variant	missense_variant&conservative_inframe_insertion	HIGH	MODERATE	c.494_495insT	c.494_498delCTTTTinsATTTTTTTTTA	p.Ter169fs	p.Ser165_Phe166delinsTyrPhePheLeu	LAFE_0D05094G	LAFE_0D05094G	no similarity
LAFE0D	491960	TAAAAAAAAAAAG	TAAAAAAAAAAAAG	0/0	0/0	1/1	0/0	0/1	frameshift_variant	missense_variant&conservative_inframe_insertion	HIGH	MODERATE	c.494_495insT	c.494_498delCTTTTinsATTTTTTTTTA	p.Ter169fs	p.Ser165_Phe166delinsTyrPhePheLeu	LAFE_0D05094G	LAFE_0D05094G	no similarity
LAFE0D	492016	C	T	0/1	0/1	0/0	0/1	0/0	stop_gained	HIGH	c.450G>A	p.Trp150*	LAFE_0D05094G	no similarity
LAFE0D	492088	AGGGGGC	AGGGGGGC	0/1	0/1	0/0	0/1	0/0	frameshift_variant	HIGH	c.372_373insC	p.Asn127fs	LAFE_0D05094G	no similarity
LAFE0D	492463	C	T	0/1	0/1	0/0	0/1	0/0	start_lost	HIGH	c.3G>A	p.Met1?	LAFE_0D05094G	no similarity
LAFE0D	556667	C	A	0/1	0/1	0/0	0/1	0/0	stop_gained	HIGH	c.7361C>A	p.Ser2454*	LAFE_0D05622G	similar to uniprot|Q06116 Saccharomyces cerevisiae YPR117W Putative protein of unknown function
LAFE0D	566295	GTGGTTA	GTTGTTTT	0/0	0/0	0/0	0/0	0/1	frameshift_variant&stop_gained&missense_variant	HIGH	c.17_21delGGTTAinsTGTTTT	p.Trp6fs	LAFE_0D05787R	LAFE_0D05787R
LAFE0D	585591	AATA	AA	0/1	0/1	0/0	0/1	0/0	frameshift_variant	HIGH	c.1239_1240delAT	p.Ile413fs	LAFE_0D06040G	weakly similar to uniprot|P38335 Saccharomyces cerevisiae YBR255W MTC4 Protein of unknown function required for normal growth rate at 15 degrees C green fluorescent protein (GFP)-fusion protein localizes to the cytoplasm in a punctate pattern mtc4 is synthetically sick with cdc13-1
LAFE0D	637431	A	C	0/1	0/1	0/0	0/1	0/0	stop_lost&splice_region_variant	HIGH	c.217T>G	p.Ter73Glyext*?	LAFE_0D06678G	weakly similar to uniprot|Q3E795 Saccharomyces cerevisiae YLR361C-A Putative protein of unknown function
LAFE0D	668161	T	A	0/0	0/0	1/1	0/0	1/1	stop_gained	HIGH	c.93T>A	p.Tyr31*	LAFE_0D07074G	similar to uniprot|P38797 Saccharomyces cerevisiae YHR076W PTC7 Type 2C protein phosphatase (PP2C) alternatively spliced to create two mRNA isoforms protein from spliced form localizes to the mitochondria while the one from the unspliced form is localized to the nuclear envelope
LAFE0D	678790	TTTACATGAAT	CGTGCATAAAA	0/1	0/1	0/0	0/1	0/0	start_lost	HIGH	c.-5_6delTTTACATGAATinsCGTGCATAAAA	p.MetAsn1?	LAFE_0D07184G	similar to uniprot|Q06680 Saccharomyces cerevisiae YDR325W YCG1 Subunit of the condensin complex required for establishment and maintenance of chromosome condensation chromosome segregation and chromatin binding of the condensin complex required for clustering of tRNA genes at the nucleolus
LAFE0D	703839	ATCT	AT	0/1	0/1	0/0	0/1	0/0	frameshift_variant	HIGH	c.953_954delCT	p.Ser318fs	LAFE_0D07426G	similar to uniprot|P14693 Saccharomyces cerevisiae YHR083W SAM35 Essential component of the sorting and assembly machinery (SAM complex or TOB complex) of the mitochondrial outer membrane which binds precursors of beta-barrel proteins and facilitates their insertion into the outer membrane
LAFE0D	716845	TTCC	TC	0/1	0/1	0/0	0/1	0/0	frameshift_variant	HIGH	c.2964_2965delTC	p.Pro989fs	LAFE_0D07536G	similar to uniprot|Q05471 Saccharomyces cerevisiae YDR334W SWR1 Swi2/Snf2-related ATPase that is the structural component of the SWR1 complex which exchanges histone variant H2AZ (Htz1p) for chromatin-bound histone H2A
LAFE0D	716852	AA	AGGA	0/1	0/1	0/0	0/1	0/0	frameshift_variant	HIGH	c.2970_2971insGG	p.Ser991fs	LAFE_0D07536G	similar to uniprot|Q05471 Saccharomyces cerevisiae YDR334W SWR1 Swi2/Snf2-related ATPase that is the structural component of the SWR1 complex which exchanges histone variant H2AZ (Htz1p) for chromatin-bound histone H2A
LAFE0D	720795	GA	GAAA	0/1	0/1	0/0	0/1	0/0	frameshift_variant	HIGH	c.829_830insTT	p.Ala278fs	LAFE_0D07580G	similar to uniprot|C5DHD3 Lachancea thermotolerans KLTH0E03432g hypothetical protein
LAFE0D	720799	ACCA	AA	0/1	0/1	0/0	0/1	0/0	frameshift_variant	HIGH	c.825_826delGG	p.Val276fs	LAFE_0D07580G	similar to uniprot|C5DHD3 Lachancea thermotolerans KLTH0E03432g hypothetical protein
LAFE0D	721464	AGGGGGGGT	GGGAGGGGT	1/0	1/0	0/0	1/0	0/0	frameshift_variant	synonymous_variant	synonymous_variant	HIGH	LOW	LOW	c.154_155insC	c.159C>T	c.159_162delCCCTinsTCCC	p.Gly55fs	p.Pro53Pro	p.55	LAFE_0D07580G	LAFE_0D07580G	LAFE_0D07580G	similar to uniprot|C5DHD3 Lachancea thermotolerans KLTH0E03432g hypothetical protein
LAFE0D	721464	AGGGGGGGT	AGGAGGGGT	0/1	0/1	0/0	0/1	0/0	frameshift_variant	synonymous_variant	synonymous_variant	HIGH	LOW	LOW	c.154_155insC	c.159C>T	c.159_162delCCCTinsTCCC	p.Gly55fs	p.Pro53Pro	p.55	LAFE_0D07580G	LAFE_0D07580G	LAFE_0D07580G	similar to uniprot|C5DHD3 Lachancea thermotolerans KLTH0E03432g hypothetical protein
LAFE0D	721464	AGGGGGGGT	AGGGGGGGGT	0/0	0/0	1/1	0/0	1/1	frameshift_variant	synonymous_variant	synonymous_variant	HIGH	LOW	LOW	c.154_155insC	c.159C>T	c.159_162delCCCTinsTCCC	p.Gly55fs	p.Pro53Pro	p.55	LAFE_0D07580G	LAFE_0D07580G	LAFE_0D07580G	similar to uniprot|C5DHD3 Lachancea thermotolerans KLTH0E03432g hypothetical protein
LAFE0D	739368	ATTG	TTTT	0/1	0/1	0/0	0/1	0/0	stop_lost&splice_region_variant	HIGH	c.1453_1456delCAATinsAAAA	p.GlnTer485LysArgext*?	LAFE_0D07756G	weakly similar to uniprot|P08465 Saccharomyces cerevisiae YNL277W MET2 L-homoserine-O-acetyltransferase catalyzes the conversion of homoserine to O-acetyl homoserine which is the first step of the methionine biosynthetic pathway
LAFE0D	743244	A	C	1/1	1/1	1/1	1/1	1/1	stop_lost&splice_region_variant	HIGH	c.802T>G	p.Ter268Glyext*?	LAFE_0D07800G	similar to uniprot|P38806 Saccharomyces cerevisiae YHR090C YNG2 Subunit of the NuA4 histone acetyltransferase complex that acetylates histone H4 and H2A has similarity to the human tumor suppressor ING1 and its isoforms ING4 and ING5
LAFE0D	743258	CTTTTTTTTA	CTTTTTTTTTA	1/0	1/0	1/1	1/0	1/1	frameshift_variant	frameshift_variant	HIGH	HIGH	c.779_780insA	c.778_779insT	p.Arg263fs	p.Arg263fs	LAFE_0D07800G	LAFE_0D07800G	similar to uniprot|P38806 Saccharomyces cerevisiae YHR090C YNG2 Subunit of the NuA4 histone acetyltransferase complex that acetylates histone H4 and H2A has similarity to the human tumor suppressor ING1 and its isoforms ING4 and ING5
LAFE0D	743258	CTTTTTTTTA	CTTTTTTTTAA	0/1	0/1	0/0	0/1	0/0	frameshift_variant	frameshift_variant	HIGH	HIGH	c.779_780insA	c.778_779insT	p.Arg263fs	p.Arg263fs	LAFE_0D07800G	LAFE_0D07800G	similar to uniprot|P38806 Saccharomyces cerevisiae YHR090C YNG2 Subunit of the NuA4 histone acetyltransferase complex that acetylates histone H4 and H2A has similarity to the human tumor suppressor ING1 and its isoforms ING4 and ING5
LAFE0D	803215	GCC	GC	0/0	0/0	1/1	0/0	0/0	frameshift_variant	HIGH	c.2delG	p.Arg2fs	LAFE_0D08361R	LAFE_0D08361R
LAFE0D	809122	AGT	CGAAGTT	0/1	0/1	0/0	0/1	0/0	frameshift_variant&missense_variant	HIGH	c.624_626delACTinsAACTTCG	p.Leu209fs	LAFE_0D08438G	highly similar to uniprot|P15705 Saccharomyces cerevisiae YOR027W STI1 Hsp90 cochaperone interacts with the Ssa group of the cytosolic Hsp70 chaperones and activates Ssa1p ATPase activity interacts with Hsp90 chaperones and inhibits their ATPase activity homolog of mammalian Hop
LAFE0D	831887	GAGAAAAAAAAAAG	GAGAAAAAAAAAAAAG	1/0	1/0	1/1	1/0	1/1	frameshift_variant	synonymous_variant&conservative_inframe_insertion	HIGH	MODERATE	c.998_999dupAA	c.987_989delGAGinsAAGAAA	p.Gly334fs	p.Arg330_Lys331insLys	LAFE_0D08724G	LAFE_0D08724G	highly similar to uniprot|Q12004 Saccharomyces cerevisiae YPR056W TFB4 Subunit of TFIIH complex involved in transcription initiation similar to 34 kDa subunit of human TFIIH interacts with Ssl1p
LAFE0D	831887	GAGAAAAAAAAAAG	AAGAAAAAAAAAAAAAG	0/1	0/1	0/0	0/1	0/0	frameshift_variant	synonymous_variant&conservative_inframe_insertion	HIGH	MODERATE	c.998_999dupAA	c.987_989delGAGinsAAGAAA	p.Gly334fs	p.Arg330_Lys331insLys	LAFE_0D08724G	LAFE_0D08724G	highly similar to uniprot|Q12004 Saccharomyces cerevisiae YPR056W TFB4 Subunit of TFIIH complex involved in transcription initiation similar to 34 kDa subunit of human TFIIH interacts with Ssl1p
LAFE0D	835447	A	C	0/1	0/1	0/0	0/1	0/0	stop_lost&splice_region_variant	HIGH	c.832T>G	p.Ter278Gluext*?	LAFE_0D08812G	similar to uniprot|Q12350 Saccharomyces cerevisiae YPR061C JID1 Probable Hsp40p co-chaperone has a DnaJ-like domain and appears to be involved in ER-associated degradation of misfolded proteins containing a tightly folded cytoplasmic domain inhibits replication of Brome mosaic virus in S. cerevisiae
LAFE0D	842682	CAA	CAAA	0/1	0/1	0/0	0/1	0/0	frameshift_variant&start_lost	HIGH	c.1dupA	p.Met1fs	LAFE_0D08988G	weakly similar to uniprot|P38266 Saccharomyces cerevisiae YBR108W AIM3 Protein interacting with Rvs167p null mutant is viable and displays elevated frequency of mitochondrial genome loss
LAFE0D	850561	C	T	0/1	0/1	0/0	0/1	0/0	stop_gained	HIGH	c.40C>T	p.Gln14*	LAFE_0D09098G	similar to uniprot|Q12321 Saccharomyces cerevisiae YPR070W MED1 Subunit of the RNA polymerase II mediator complex associates with core polymerase subunits to form the RNA polymerase II holoenzyme essential for transcriptional regulation
LAFE0D	855753	AGG	AG	0/0	0/0	0/0	0/1	0/0	frameshift_variant	HIGH	c.1723delC	p.Pro575fs	LAFE_0D09164G	similar to uniprot|P14922 Saccharomyces cerevisiae YBR112C CYC8 General transcriptional co-repressor acts together with Tup1p also acts as part of a transcriptional co-activator complex that recruits the SWI/SNF and SAGA complexes to promoters can form the prion [OCT+]
LAFE0D	885682	ATTTTTC	ATTTTC	0/1	0/1	0/0	0/1	0/0	frameshift_variant&stop_lost&splice_region_variant	HIGH	c.531delA	p.Ter177fs	LAFE_0D09494G	similar to uniprot|P36531 Saccharomyces cerevisiae YBR122C MRPL36 Mitochondrial ribosomal protein of the large subunit overproduction suppresses mutations in the COX2 leader peptide-encoding region
LAFE0D	926422	TAA	TAAA	0/1	0/1	0/0	0/1	0/0	frameshift_variant	HIGH	c.560dupT	p.Ter188fs	LAFE_0D09934G	no similarity
LAFE0D	926531	GGAG	GG	0/1	0/1	0/0	0/1	0/0	frameshift_variant	synonymous_variant	HIGH	LOW	c.451_452delCT	c.453C>T	p.Leu151fs	p.Leu151Leu	LAFE_0D09934G	LAFE_0D09934G	no similarity
LAFE0D	926531	GGAG	GAAG	0/0	0/0	1/1	0/0	0/0	frameshift_variant	synonymous_variant	HIGH	LOW	c.451_452delCT	c.453C>T	p.Leu151fs	p.Leu151Leu	LAFE_0D09934G	LAFE_0D09934G	no similarity
LAFE0D	926563	TCC	TC	0/1	0/1	0/0	0/1	0/0	frameshift_variant	HIGH	c.420delG	p.Glu141fs	LAFE_0D09934G	no similarity
LAFE0D	926694	TAAAAAG	TAAAAAAG	0/1	0/1	1/1	0/1	0/0	frameshift_variant	HIGH	c.285_286insT	p.Leu97fs	LAFE_0D09934G	no similarity
LAFE0D	940167	GTT	GTTT	0/1	0/1	0/0	0/1	0/0	frameshift_variant&splice_region_variant	HIGH	c.484_485insA		LAFE_0D10132G	highly similar to uniprot|Q06089 Saccharomyces cerevisiae YPR098C Protein of unknown function localized to the mitochondrial outer membrane
LAFE0D	1025242	TTCGTGATAT	GCCGCGCTAA	0/1	0/1	0/0	0/1	0/0	stop_lost&splice_region_variant	HIGH	c.4104_*3delTTCGTGATATinsGCCGCGCTAA	p.SerTer1369ProArgext*?	LAFE_0D11122G	similar to uniprot|P07866 Saccharomyces cerevisiae YAL024C LTE1 Protein similar to GDP/GTP exchange factors but without detectable GEF activity required for asymmetric localization of Bfa1p at daughter-directed spindle pole bodies and for mitotic exit at low temperatures
LAFE0D	1044901	CTTAA	ATA	0/1	0/1	0/0	0/1	0/0	frameshift_variant&missense_variant	HIGH	c.729_732delCTTAinsAT	p.Asn243fs	LAFE_0D11320G	weakly similar to uniprot|I6NCR2 Eremothecium cymbalariae Ecym_5064 hypothetical protein
LAFE0D	1044911	T	G	0/1	0/1	0/0	0/1	0/0	stop_lost&splice_region_variant	HIGH	c.739T>G	p.Ter247Gluext*?	LAFE_0D11320G	weakly similar to uniprot|I6NCR2 Eremothecium cymbalariae Ecym_5064 hypothetical protein
LAFE0D	1051192	TAA	TA	0/1	0/1	0/0	0/1	0/0	frameshift_variant	HIGH	c.1273delA	p.Asn425fs	LAFE_0D11386G	similar to uniprot|Q01926 Saccharomyces cerevisiae YOR334W MRS2 Mitochondrial inner membrane Mg(2+) channel required for maintenance of intramitochondrial Mg(2+) concentrations at the correct level to support splicing of group II introns
LAFE0D	1088448	A	C	0/1	0/1	0/0	0/1	0/0	stop_lost&splice_region_variant	HIGH	c.691T>G	p.Ter231Glyext*?	LAFE_0D11782G	no similarity
LAFE0D	1088501	GCC	GCCC	0/0	0/0	0/0	0/0	0/1	frameshift_variant	HIGH	c.635dupG	p.Ala213fs	LAFE_0D11782G	no similarity
LAFE0D	1088587	CGG	CGGG	0/0	0/0	0/0	0/0	1/1	frameshift_variant	HIGH	c.549_550insC	p.Val185fs	LAFE_0D11782G	no similarity
LAFE0D	1088800	TGG	TGGG	0/1	0/1	0/0	0/1	0/0	frameshift_variant	HIGH	c.336dupC	p.Thr114fs	LAFE_0D11782G	no similarity
LAFE0D	1088864	TT	TGT	0/1	0/1	0/0	0/1	0/0	frameshift_variant	HIGH	c.274_275insC	p.Asn92fs	LAFE_0D11782G	no similarity
LAFE0D	1088914	TAG	TAAG	0/1	0/1	0/0	0/1	0/0	frameshift_variant	HIGH	c.223_224insT	p.Arg76fs	LAFE_0D11782G	no similarity
LAFE0D	1088927	GCC	GCCC	0/1	0/1	0/0	0/1	0/0	frameshift_variant	HIGH	c.209_210insG	p.Ala71fs	LAFE_0D11782G	no similarity
LAFE0D	1088996	GAAAAAAAT	GAAAAAAAAA	0/1	0/1	0/0	0/1	0/0	frameshift_variant&synonymous_variant	HIGH	c.135delAinsTT	p.Phe46fs	LAFE_0D11782G	no similarity
LAFE0D	1089131	ACGCAC	GCGCACAC	0/1	0/1	0/0	0/1	0/0	frameshift_variant&missense_variant	HIGH	c.3_8delGTGCGTinsGTGTGCGC	p.Val3fs	LAFE_0D11782G	no similarity
LAFE0D	1117276	GCCGCC	GCCGCCCGCC	0/1	0/1	0/0	0/1	0/0	frameshift_variant	HIGH	c.69_72dupGCCC	p.Pro25fs	LAFE_0D12068G	no similarity
LAFE0D	1117491	T	G	0/1	0/1	0/0	0/1	0/0	stop_gained	HIGH	c.281T>G	p.Leu94*	LAFE_0D12068G	no similarity
LAFE0D	1117534	TCCGCCCGCC	TCCGCT	0/1	0/1	0/0	0/1	0/0	frameshift_variant&missense_variant	HIGH	c.329_333delCCGCCinsT	p.Pro110fs	LAFE_0D12068G	no similarity
LAFE0D	1117584	GCC	GC	0/1	0/1	0/0	0/1	0/0	frameshift_variant	HIGH	c.377delC	p.Pro126fs	LAFE_0D12068G	no similarity
LAFE0D	1127681	G	T	0/1	0/1	0/0	0/1	0/0	stop_gained	HIGH	c.2240C>A	p.Ser747*	LAFE_0D12178G	similar to uniprot|P11433 Saccharomyces cerevisiae YAL041W CDC24 Guanine nucleotide exchange factor (GEF or GDP-release factor) for Cdc42p required for polarity establishment and maintenance and mutants have morphological defects in bud formation and shmooing
LAFE0D	1145723	G	A	0/1	0/1	0/0	0/1	0/0	splice_acceptor_variant&intron_variant	HIGH	c.44-1G>A		LAFE_0D12464G	similar to uniprot|P39722 Saccharomyces cerevisiae YAL048C GEM1 Evolutionarily-conserved tail-anchored outer mitochondrial membrane GTPase which regulates mitochondrial morphology cells lacking Gem1p contain collapsed globular or grape-like mitochondria not required for pheromone-induced cell death
LAFE0D	1153700	GTT	GT	0/1	0/1	0/0	0/1	0/0	frameshift_variant	HIGH	c.1018delA	p.Asn340fs	LAFE_0D12530G	similar to uniprot|P39719 Saccharomyces cerevisiae YAL053W (ohnolog of YOR365C) FLC2 Putative FAD transporter required for uptake of FAD into endoplasmic reticulum involved in cell wall maintenance
LAFE0D	1178757	ATTTTTTTTA	ATTTTTTA	0/1	0/1	0/0	0/1	0/0	frameshift_variant	HIGH	c.106_107delAA	p.Asn38fs	LAFE_0D12838G	weakly similar to uniprot|Q12151 Saccharomyces cerevisiae YDR213W (ohnolog of YLR228C) UPC2 Sterol regulatory element binding protein induces transcription of sterol biosynthetic genes and of DAN/TIR gene products Ecm22p homolog relocates from intracellular membranes to perinuclear foci on sterol depletion
LAFE0D	1178789	TAAAAAAAAAG	TAAAAAAAAAAG	1/0	1/0	1/1	1/0	1/1	frameshift_variant	synonymous_variant	HIGH	LOW	c.72_73insT	c.72C>T	p.Ile28fs	p.Pro24Pro	LAFE_0D12838G	LAFE_0D12838G	weakly similar to uniprot|Q12151 Saccharomyces cerevisiae YDR213W (ohnolog of YLR228C) UPC2 Sterol regulatory element binding protein induces transcription of sterol biosynthetic genes and of DAN/TIR gene products Ecm22p homolog relocates from intracellular membranes to perinuclear foci on sterol depletion
LAFE0D	1178789	TAAAAAAAAAG	TAAAAAAAAAA	0/1	0/1	0/0	0/1	0/0	frameshift_variant	synonymous_variant	HIGH	LOW	c.72_73insT	c.72C>T	p.Ile28fs	p.Pro24Pro	LAFE_0D12838G	LAFE_0D12838G	weakly similar to uniprot|Q12151 Saccharomyces cerevisiae YDR213W (ohnolog of YLR228C) UPC2 Sterol regulatory element binding protein induces transcription of sterol biosynthetic genes and of DAN/TIR gene products Ecm22p homolog relocates from intracellular membranes to perinuclear foci on sterol depletion
LAFE0D	1178832	ACA	AA	0/1	0/1	0/0	0/1	0/0	frameshift_variant	HIGH	c.38delG	p.Cys13fs	LAFE_0D12838G	weakly similar to uniprot|Q12151 Saccharomyces cerevisiae YDR213W (ohnolog of YLR228C) UPC2 Sterol regulatory element binding protein induces transcription of sterol biosynthetic genes and of DAN/TIR gene products Ecm22p homolog relocates from intracellular membranes to perinuclear foci on sterol depletion
LAFE0D	1179677	C	T	0/0	0/0	1/1	0/0	0/0	stop_gained	HIGH	c.730C>T	p.Arg244*	LAFE_0D12860G	weakly similar to uniprot|P32467 Saccharomyces cerevisiae YHR092C (ohnolog of YDR342C) HXT4 High-affinity glucose transporter of the major facilitator superfamily expression is induced by low levels of glucose and repressed by high levels of glucose
LAFE0E	3066	ACC	AC	0/0	0/1	0/0	0/0	0/0	frameshift_variant	HIGH	c.897delG	p.Val300fs	LAFE_0E00122G	similar to uniprot|P36172 Saccharomyces cerevisiae YKR105C Putative transporter of the Major Facilitator Superfamily (MFS) proposed role as a basic amino acid permease based on phylogeny
LAFE0E	9150	TC	TGC	0/1	0/1	0/0	0/1	0/0	frameshift_variant	HIGH	c.2305_2306insG	p.Ser769fs	LAFE_0E00166G	similar to uniprot|P38735 Saccharomyces cerevisiae YHL035C (ohnolog of YLL048C) VMR1 Vacuolar membrane protein involved in multiple drug resistance and metal sensitivity ATP-binding cassette (ABC) family member involved in drug transport potential Cdc28p substrate induced under respiratory conditions
LAFE0E	9257	T	A	0/1	0/1	0/0	0/1	0/0	stop_gained	HIGH	c.2412T>A	p.Cys804*	LAFE_0E00166G	similar to uniprot|P38735 Saccharomyces cerevisiae YHL035C (ohnolog of YLL048C) VMR1 Vacuolar membrane protein involved in multiple drug resistance and metal sensitivity ATP-binding cassette (ABC) family member involved in drug transport potential Cdc28p substrate induced under respiratory conditions
LAFE0E	9647	CAC	AGA	0/1	0/1	0/0	0/1	0/0	stop_gained	HIGH	c.2802_2804delCACinsAGA	p.TyrThr934*	LAFE_0E00166G	similar to uniprot|P38735 Saccharomyces cerevisiae YHL035C (ohnolog of YLL048C) VMR1 Vacuolar membrane protein involved in multiple drug resistance and metal sensitivity ATP-binding cassette (ABC) family member involved in drug transport potential Cdc28p substrate induced under respiratory conditions
LAFE0E	9798	GCCA	GCT	0/1	0/1	0/0	0/1	0/0	frameshift_variant&synonymous_variant	HIGH	c.2955_2956delCAinsT	p.Lys986fs	LAFE_0E00166G	similar to uniprot|P38735 Saccharomyces cerevisiae YHL035C (ohnolog of YLL048C) VMR1 Vacuolar membrane protein involved in multiple drug resistance and metal sensitivity ATP-binding cassette (ABC) family member involved in drug transport potential Cdc28p substrate induced under respiratory conditions
LAFE0E	9929	TTCA	CTA	0/1	0/1	0/0	0/1	0/0	frameshift_variant&synonymous_variant	HIGH	c.3084_3086delTTCinsCT	p.Ser1029fs	LAFE_0E00166G	similar to uniprot|P38735 Saccharomyces cerevisiae YHL035C (ohnolog of YLL048C) VMR1 Vacuolar membrane protein involved in multiple drug resistance and metal sensitivity ATP-binding cassette (ABC) family member involved in drug transport potential Cdc28p substrate induced under respiratory conditions
LAFE0E	10266	G	T	0/1	0/1	0/0	0/1	0/0	stop_gained	HIGH	c.3421G>T	p.Gly1141*	LAFE_0E00166G	similar to uniprot|P38735 Saccharomyces cerevisiae YHL035C (ohnolog of YLL048C) VMR1 Vacuolar membrane protein involved in multiple drug resistance and metal sensitivity ATP-binding cassette (ABC) family member involved in drug transport potential Cdc28p substrate induced under respiratory conditions
LAFE0E	10452	C	T	0/1	0/1	0/0	0/1	0/0	stop_gained	HIGH	c.3607C>T	p.Gln1203*	LAFE_0E00166G	similar to uniprot|P38735 Saccharomyces cerevisiae YHL035C (ohnolog of YLL048C) VMR1 Vacuolar membrane protein involved in multiple drug resistance and metal sensitivity ATP-binding cassette (ABC) family member involved in drug transport potential Cdc28p substrate induced under respiratory conditions
LAFE0E	10539	GATGTT	GTGTC	0/1	0/1	0/0	0/1	0/0	frameshift_variant&missense_variant	HIGH	c.3695_3699delATGTTinsTGTC	p.Asp1232fs	LAFE_0E00166G	similar to uniprot|P38735 Saccharomyces cerevisiae YHL035C (ohnolog of YLL048C) VMR1 Vacuolar membrane protein involved in multiple drug resistance and metal sensitivity ATP-binding cassette (ABC) family member involved in drug transport potential Cdc28p substrate induced under respiratory conditions
LAFE0E	30559	GAAACTCT	AAAATTCC	0/1	0/1	0/0	0/1	0/0	stop_gained	HIGH	c.768_775delAGAGTTTCinsGGAATTTT	p.Arg259*	LAFE_0E00320G	weakly similar to uniprot|P47181 Saccharomyces cerevisiae YJR154W Putative protein of unknown function green fluorescent protein (GFP)-fusion protein localizes to the cytoplasm
LAFE0E	58582	G	A	0/1	0/1	0/0	0/1	0/0	stop_gained	HIGH	c.3256C>T	p.Gln1086*	LAFE_0E00540G	some similarities with uniprot|P0CF17 Saccharomyces cerevisiae YML002W Putative protein of unknown function expression induced by heat and by calcium shortage
LAFE0E	62876	G	T	0/1	0/1	0/0	0/1	0/0	stop_gained	HIGH	c.832G>T	p.Glu278*	LAFE_0E00562G	similar to uniprot|Q12094 Saccharomyces cerevisiae YOR006C TSR3 Protein required for correct processing of the 20S pre-rRNA at site D to generate mature 18S rRNA green fluorescent protein (GFP)-fusion protein localizes to both the cytoplasm and the nucleus
LAFE0E	65916	CAAAAAAAAAC	CAAAAAAAAAAC	1/1	1/1	1/1	1/1	0/1	frameshift_variant	HIGH	c.2687dupA	p.Asn896fs	LAFE_0E00584G	similar to uniprot|Q08387 Saccharomyces cerevisiae YOR005C DNL4 DNA ligase required for nonhomologous end-joining (NHEJ) forms stable heterodimer with required cofactor Lif1p interacts with Nej1p involved in meiosis not essential for vegetative growth
LAFE0E	71354	G	T	0/1	0/1	0/0	0/1	0/0	stop_gained	HIGH	c.782C>A	p.Ser261*	LAFE_0E00650G	similar to uniprot|Q12339 Saccharomyces cerevisiae YOR004W UTP23 Essential nucleolar protein that is a component of the SSU (small subunit) processome involved in 40S ribosomal subunit biogenesis has homology to PINc domain protein Fcf1p although the PINc domain of Utp23p is not required for function
LAFE0E	73057	GAAGG	TATGC	0/1	0/1	0/0	0/1	0/0	stop_gained	HIGH	c.43_47delCCTTCinsGCATA	p.ProSer15*	LAFE_0E00672G	no similarity
LAFE0E	148129	ACA	ACCA	0/1	0/1	0/0	0/1	0/0	frameshift_variant	HIGH	c.1672dupC	p.Gln558fs	LAFE_0E01618G	weakly similar to uniprot|P14291 Saccharomyces cerevisiae YLR263W RED1 Protein component of the synaptonemal complex axial elements involved in chromosome segregation during the first meiotic division critical for coupling checkpoint signaling to SC formation interacts with Hop1p Mec3p and Ddc1p
LAFE0E	148134	AAACCAAGG	AGAAG	0/1	0/1	0/0	0/1	0/0	frameshift_variant&missense_variant	HIGH	c.1677_1683delAACCAAGinsGAA	p.Thr560fs	LAFE_0E01618G	weakly similar to uniprot|P14291 Saccharomyces cerevisiae YLR263W RED1 Protein component of the synaptonemal complex axial elements involved in chromosome segregation during the first meiotic division critical for coupling checkpoint signaling to SC formation interacts with Hop1p Mec3p and Ddc1p
LAFE0E	157805	G	A	0/1	0/1	0/0	0/1	0/0	stop_gained	HIGH	c.1159C>T	p.Gln387*	LAFE_0E01772G	weakly similar to uniprot|Q06150 Saccharomyces cerevisiae YLR267W BOP2 Protein of unknown function
LAFE0E	163089	CTTTT	CTG	0/1	0/1	0/0	0/1	0/0	frameshift_variant&missense_variant	HIGH	c.1740_1742delAAAinsC	p.Glu580fs	LAFE_0E01838G	similar to uniprot|P33335 Saccharomyces cerevisiae YPR198W SGE1 Plasma membrane multidrug transporter of the major facilitator superfamily acts as an extrusion permease partial multicopy suppressor of gal11 mutations
LAFE0E	168924	TGACCATTGAATTC	CGAGCTTTAAATCA	0/1	0/1	0/0	0/1	0/0	stop_gained	HIGH	c.616_629delGAATTCAATGGTCAinsTGATTTAAAGCTCG	p.GluPheAsnGlyGln206*	LAFE_0E01904G	some similarities with uniprot|P53822 Saccharomyces cerevisiae YNL336W COS1 Protein of unknown function member of the DUP380 subfamily of conserved often subtelomerically-encoded proteins
LAFE0E	174857	CAA	CAAA	0/1	0/1	0/0	0/1	0/0	frameshift_variant	HIGH	c.31dupA	p.Ile11fs	LAFE_0E01992G	weakly similar to uniprot|P38114 Saccharomyces cerevisiae YBR150C (ohnolog of YOL089C) TBS1 Putative protein of unknown function the authentic non-tagged protein is detected in highly purified mitochondria in high-throughput studies
LAFE0E	257487	TA	TAGA	0/1	0/1	0/0	0/1	0/0	frameshift_variant&splice_region_variant	HIGH	c.1064_1065insGA		LAFE_0E02960G	highly similar to uniprot|P32179 Saccharomyces cerevisiae YOL064C MET22 Bisphosphate-3'-nucleotidase involved in salt tolerance and methionine biogenesis dephosphorylates 3'-phosphoadenosine-5'-phosphate and 3'-phosphoadenosine-5'-phosphosulfate intermediates of the sulfate assimilation pathway
LAFE0E	302409	CG	CTG	1/1	1/1	0/0	1/1	0/0	frameshift_variant&stop_gained	HIGH	c.201_202insT	p.Glu68fs	LAFE_0E03598G	weakly similar to uniprot|Q99359 Saccharomyces cerevisiae YDR014W RAD61 Subunit of a complex (Scc3p Pds5p Rad61p) that inhibits sister chromatid cohesion inhibited by Eco1p-acetylated cohesin subunits Smc3p and Mcd1p related to the human Wapl protein that controls the association of cohesin with chromatin
LAFE0E	308721	ATT	ATTT	1/1	1/1	0/0	1/1	0/0	frameshift_variant&splice_region_variant	HIGH	c.73_74insA	p.???25fs	LAFE_0E03675R	LAFE_0E03675R
LAFE0E	320839	ACT	AT	1/1	1/1	0/0	1/1	0/0	frameshift_variant	HIGH	c.156delG	p.Lys52fs	LAFE_0E03818G	similar to uniprot|P38227 Saccharomyces cerevisiae YBR043C QDR3 Multidrug transporter of the major facilitator superfamily has a role in polyamine homeostasis expression is upregulated under polyamine stress required for resistance to quinidine barban cisplatin and bleomycin
LAFE0E	320846	TG	TCG	1/1	1/1	0/0	1/1	0/0	frameshift_variant	HIGH	c.149_150insG	p.Gly51fs	LAFE_0E03818G	similar to uniprot|P38227 Saccharomyces cerevisiae YBR043C QDR3 Multidrug transporter of the major facilitator superfamily has a role in polyamine homeostasis expression is upregulated under polyamine stress required for resistance to quinidine barban cisplatin and bleomycin
LAFE0E	333716	TAAAAAAAT	TAAAAAAAAAT	1/1	1/1	0/0	1/1	0/0	frameshift_variant&splice_region_variant	frameshift_variant&splice_region_variant	HIGH	HIGH	c.1044_*1insTT	c.1044_*1insT		LAFE_0E03994G	LAFE_0E03994G	similar to uniprot|P38230 Saccharomyces cerevisiae YBR046C ZTA1 NADPH-dependent quinone reductase GFP-tagged protein localizes to the cytoplasm and nucleus has similarity to E. coli quinone oxidoreductase and to human zeta-crystallin
LAFE0E	333716	TAAAAAAAT	TAAAAAAAAT	0/0	0/0	1/1	0/0	1/1	frameshift_variant&splice_region_variant	frameshift_variant&splice_region_variant	HIGH	HIGH	c.1044_*1insTT	c.1044_*1insT		LAFE_0E03994G	LAFE_0E03994G	similar to uniprot|P38230 Saccharomyces cerevisiae YBR046C ZTA1 NADPH-dependent quinone reductase GFP-tagged protein localizes to the cytoplasm and nucleus has similarity to E. coli quinone oxidoreductase and to human zeta-crystallin
LAFE0E	337704	GATAACATCTTTTTTTC	AATGAAATCTTTTTTTTC	1/1	1/1	0/0	1/1	0/0	frameshift_variant&missense_variant	frameshift_variant&missense_variant	frameshift_variant	HIGH	HIGH	HIGH	c.92_108delGAAAAAAAGATGTTATCinsGAAAAAAAAGATTTCATT	c.92_103delGAAAAAAAGATGinsGAAAAAAAAGATT	c.92_93insA	p.Asp34fs	p.Asp34fs	p.Asp34fs	LAFE_0E04016G	LAFE_0E04016G	LAFE_0E04016G	similar to uniprot|P25611 Saccharomyces cerevisiae YCR106W RDS1 Zinc cluster transcription factor involved in conferring resistance to cycloheximide
LAFE0E	337704	GATAACATCTTTTTTTC	GATAAAATCTTTTTTTTC	0/0	0/0	1/1	0/0	0/0	frameshift_variant&missense_variant	frameshift_variant&missense_variant	frameshift_variant	HIGH	HIGH	HIGH	c.92_108delGAAAAAAAGATGTTATCinsGAAAAAAAAGATTTCATT	c.92_103delGAAAAAAAGATGinsGAAAAAAAAGATT	c.92_93insA	p.Asp34fs	p.Asp34fs	p.Asp34fs	LAFE_0E04016G	LAFE_0E04016G	LAFE_0E04016G	similar to uniprot|P25611 Saccharomyces cerevisiae YCR106W RDS1 Zinc cluster transcription factor involved in conferring resistance to cycloheximide
LAFE0E	337704	GATAACATCTTTTTTTC	GATAACATCTTTTTTTTC	0/0	0/0	0/0	0/0	1/1	frameshift_variant&missense_variant	frameshift_variant&missense_variant	frameshift_variant	HIGH	HIGH	HIGH	c.92_108delGAAAAAAAGATGTTATCinsGAAAAAAAAGATTTCATT	c.92_103delGAAAAAAAGATGinsGAAAAAAAAGATT	c.92_93insA	p.Asp34fs	p.Asp34fs	p.Asp34fs	LAFE_0E04016G	LAFE_0E04016G	LAFE_0E04016G	similar to uniprot|P25611 Saccharomyces cerevisiae YCR106W RDS1 Zinc cluster transcription factor involved in conferring resistance to cycloheximide
LAFE0E	337749	G	T	0/0	0/0	1/1	0/0	0/0	stop_gained	HIGH	c.63C>A	p.Cys21*	LAFE_0E04016G	similar to uniprot|P25611 Saccharomyces cerevisiae YCR106W RDS1 Zinc cluster transcription factor involved in conferring resistance to cycloheximide
LAFE0E	337774	CCA	CCG	1/1	1/1	0/0	1/1	0/0	stop_gained	synonymous_variant	HIGH	LOW	c.36_38delTGGinsCTA	c.36T>C	p.Gly13*	p.Asn12Asn	LAFE_0E04016G	LAFE_0E04016G	similar to uniprot|P25611 Saccharomyces cerevisiae YCR106W RDS1 Zinc cluster transcription factor involved in conferring resistance to cycloheximide
LAFE0E	337774	CCA	TAG	0/0	0/0	1/1	0/0	0/0	stop_gained	synonymous_variant	HIGH	LOW	c.36_38delTGGinsCTA	c.36T>C	p.Gly13*	p.Asn12Asn	LAFE_0E04016G	LAFE_0E04016G	similar to uniprot|P25611 Saccharomyces cerevisiae YCR106W RDS1 Zinc cluster transcription factor involved in conferring resistance to cycloheximide
LAFE0E	339292	TC	TACC	0/0	0/0	1/1	0/0	0/0	frameshift_variant	HIGH	c.360_361insGT	p.Thr121fs	LAFE_0E04038G	similar to uniprot|Q04894 Saccharomyces cerevisiae YMR318C ADH6 NADPH-dependent medium chain alcohol dehydrogenase with broad substrate specificity member of the cinnamyl family of alcohol dehydrogenases may be involved in fusel alcohol synthesis or in aldehyde tolerance
LAFE0E	339296	GACCCCC	GAGCGCT	1/1	1/1	0/0	1/1	0/0	frameshift_variant&missense_variant	missense_variant	HIGH	MODERATE	c.351_356delGGGGGTinsAGCA	c.351_355delGGGGGinsAGCGC	p.Gly118fs	p.GlyVal118AlaLeu	LAFE_0E04038G	LAFE_0E04038G	similar to uniprot|Q04894 Saccharomyces cerevisiae YMR318C ADH6 NADPH-dependent medium chain alcohol dehydrogenase with broad substrate specificity member of the cinnamyl family of alcohol dehydrogenases may be involved in fusel alcohol synthesis or in aldehyde tolerance
LAFE0E	339296	GACCCCC	GTGCT	0/0	0/0	1/1	0/0	0/0	frameshift_variant&missense_variant	missense_variant	HIGH	MODERATE	c.351_356delGGGGGTinsAGCA	c.351_355delGGGGGinsAGCGC	p.Gly118fs	p.GlyVal118AlaLeu	LAFE_0E04038G	LAFE_0E04038G	similar to uniprot|Q04894 Saccharomyces cerevisiae YMR318C ADH6 NADPH-dependent medium chain alcohol dehydrogenase with broad substrate specificity member of the cinnamyl family of alcohol dehydrogenases may be involved in fusel alcohol synthesis or in aldehyde tolerance
LAFE0E	376055	GC	AT	0/1	0/1	0/0	0/1	0/0	stop_gained	HIGH	c.963_964delGCinsAT	p.Gln322*	LAFE_0E04456G	weakly similar to uniprot|P38236 Saccharomyces cerevisiae YBR057C MUM2 Cytoplasmic protein essential for meiotic DNA replication and sporulation interacts with Orc2p which is a component of the origin recognition complex
LAFE0E	390402	CATATATATATG	CATATATATATATG	0/1	0/1	0/0	0/1	0/0	frameshift_variant	HIGH	c.23_24dupAT	p.Gly9fs	LAFE_0E04654G	weakly similar to uniprot|Q03125 Saccharomyces cerevisiae YDR043C (ohnolog of YBR066C) NRG1 Transcriptional repressor that recruits the Cyc8p-Tup1p complex to promoters mediates glucose repression and negatively regulates a variety of processes including filamentous growth and alkaline pH response
LAFE0E	390442	GTC	GA	0/1	0/1	0/0	0/1	0/0	frameshift_variant&missense_variant	HIGH	c.55_56delTCinsA	p.Ser19fs	LAFE_0E04654G	weakly similar to uniprot|Q03125 Saccharomyces cerevisiae YDR043C (ohnolog of YBR066C) NRG1 Transcriptional repressor that recruits the Cyc8p-Tup1p complex to promoters mediates glucose repression and negatively regulates a variety of processes including filamentous growth and alkaline pH response
LAFE0E	415420	G	A	0/1	0/1	0/0	0/1	0/0	stop_gained	HIGH	c.262C>T	p.Arg88*	LAFE_0E05006G	weakly similar to uniprot|C5DDZ1 Lachancea thermotolerans KLTH0C04950g hypothetical protein
LAFE0E	430504	GCC	GC	0/1	0/1	0/0	0/1	0/0	frameshift_variant	HIGH	c.934delG	p.Gly312fs	LAFE_0E05094G	weakly similar to uniprot|P38866 Saccharomyces cerevisiae YHR176W FMO1 Flavin-containing monooxygenase localized to the cytoplasmic face of the ER membrane catalyzes oxidation of biological thiols to maintain the ER redox buffer ratio for correct folding of disulfide-bonded proteins
LAFE0E	448085	GA	CT	0/1	0/1	0/0	0/1	0/0	stop_gained	HIGH	c.1235_1236delTCinsAG	p.Phe412*	LAFE_0E05292G	weakly similar to uniprot|P53389 Saccharomyces cerevisiae YNR055C HOL1 Putative transporter in the major facilitator superfamily (DHA1 family) of multidrug resistance transporters mutations in membrane-spanning domains permit cation and histidinol uptake
LAFE0E	448194	GCC	GCCC	0/0	0/0	1/1	0/0	0/0	frameshift_variant	HIGH	c.1124_1125insG	p.Ala376fs	LAFE_0E05292G	weakly similar to uniprot|P53389 Saccharomyces cerevisiae YNR055C HOL1 Putative transporter in the major facilitator superfamily (DHA1 family) of multidrug resistance transporters mutations in membrane-spanning domains permit cation and histidinol uptake
LAFE0E	507638	ACG	AG	0/1	0/1	0/0	0/1	0/0	frameshift_variant	HIGH	c.151delG	p.Val51fs	LAFE_0E05974G	similar to uniprot|Q12033 Saccharomyces cerevisiae YOR275C RIM20 Protein involved in proteolytic activation of Rim101p in response to alkaline pH PalA/AIP1/Alix family member interaction with the ESCRT-III subunit Snf7p suggests a relationship between pH response and multivesicular body formation
LAFE0E	524711	CTAAC	ATAAAT	0/1	0/1	0/0	0/1	0/0	frameshift_variant&missense_variant	HIGH	c.407_411delCTAACinsATAAAT	p.Ser136fs	LAFE_0E06172G	similar to uniprot|P06174 Saccharomyces cerevisiae YOR278W HEM4 Uroporphyrinogen III synthase catalyzes the conversion of hydroxymethylbilane to uroporphyrinogen III the fourth step in heme biosynthesis deficiency in the human homolog can result in the disease congenital erythropoietic porphyria
LAFE0E	524719	CTT	CT	0/1	0/1	0/0	0/1	0/0	frameshift_variant	HIGH	c.417delT	p.Glu140fs	LAFE_0E06172G	similar to uniprot|P06174 Saccharomyces cerevisiae YOR278W HEM4 Uroporphyrinogen III synthase catalyzes the conversion of hydroxymethylbilane to uroporphyrinogen III the fourth step in heme biosynthesis deficiency in the human homolog can result in the disease congenital erythropoietic porphyria
LAFE0E	529980	AGG	AG	0/1	0/1	0/0	0/1	0/0	frameshift_variant	HIGH	c.1471delG	p.Glu491fs	LAFE_0E06216G	weakly similar to uniprot|Q03661 Saccharomyces cerevisiae YMR219W ESC1 Protein localized to the nuclear periphery involved in telomeric silencing interacts with PAD4-domain of Sir4p
LAFE0E	529988	TCA	TCCA	0/1	0/1	0/0	0/1	0/0	frameshift_variant	HIGH	c.1477dupC	p.Gln493fs	LAFE_0E06216G	weakly similar to uniprot|Q03661 Saccharomyces cerevisiae YMR219W ESC1 Protein localized to the nuclear periphery involved in telomeric silencing interacts with PAD4-domain of Sir4p
LAFE0E	603012	CA	CTGA	0/1	0/1	0/0	0/1	0/0	frameshift_variant	HIGH	c.92_93insTG	p.Ser33fs	LAFE_0E07074G	similar to uniprot|P53046 Saccharomyces cerevisiae YGR070W (ohnolog of YLR371W) ROM1 GDP/GTP exchange protein (GEP) for Rho1p mutations are synthetically lethal with mutations in rom2 which also encodes a GEP
LAFE0E	603017	AGTATCGGAA	TGTTAGGA	1/0	1/0	0/0	1/0	0/0	frameshift_variant&stop_gained	missense_variant	HIGH	MODERATE	c.97_105delAGTATCGGAinsTGTTAGG	c.100A>G	p.Ser33fs	p.Ile34Val	LAFE_0E07074G	LAFE_0E07074G	similar to uniprot|P53046 Saccharomyces cerevisiae YGR070W (ohnolog of YLR371W) ROM1 GDP/GTP exchange protein (GEP) for Rho1p mutations are synthetically lethal with mutations in rom2 which also encodes a GEP
LAFE0E	603017	AGTATCGGAA	AGTGTCGGAA	0/1	0/1	0/0	0/1	0/0	frameshift_variant&stop_gained	missense_variant	HIGH	MODERATE	c.97_105delAGTATCGGAinsTGTTAGG	c.100A>G	p.Ser33fs	p.Ile34Val	LAFE_0E07074G	LAFE_0E07074G	similar to uniprot|P53046 Saccharomyces cerevisiae YGR070W (ohnolog of YLR371W) ROM1 GDP/GTP exchange protein (GEP) for Rho1p mutations are synthetically lethal with mutations in rom2 which also encodes a GEP
LAFE0E	625652	C	T	1/1	1/1	1/1	1/1	0/0	splice_acceptor_variant&intron_variant	HIGH	c.38-1G>A		LAFE_0E07349R	LAFE_0E07349R
LAFE0E	628718	G	T	0/0	0/1	0/0	0/0	0/0	stop_gained	HIGH	c.1843G>T	p.Glu615*	LAFE_0E07360G	similar to uniprot|P38196 Saccharomyces cerevisiae YBL042C FUI1 High affinity uridine permease localizes to the plasma membrane also mediates low but significant transport of the cytotoxic nucleoside analog 5-fluorouridine not involved in uracil transport
LAFE0E	629114	AACACACC	AACACC	1/1	1/1	1/1	1/1	0/0	frameshift_variant	HIGH	c.57_58delAC	p.Pro20fs	LAFE_0E07382G	no similarity
LAFE0E	629334	GC	GAC	1/1	1/1	1/1	1/1	0/0	frameshift_variant&stop_gained	HIGH	c.272_273insA	p.Cys91fs	LAFE_0E07382G	no similarity
LAFE0E	629345	A	T	1/1	1/1	1/1	1/1	0/0	stop_gained	HIGH	c.283A>T	p.Lys95*	LAFE_0E07382G	no similarity
LAFE0E	629354	ACGCGATGCAGC	AC	1/1	1/1	1/1	1/1	0/0	frameshift_variant	HIGH	c.298_307delTGCAGCGCGA	p.Cys100fs	LAFE_0E07382G	no similarity
LAFE0E	629483	CCGCGTCGCGTCGCGTCGCGTC	CCGCGTCGCGTCGCGTCGCGTCGCGTC	0/0	0/0	0/1	0/0	0/0	frameshift_variant	HIGH	c.440_444dupGTCGC	p.Met149fs	LAFE_0E07382G	no similarity
LAFE0E	629544	CGAG	CAA	0/0	0/0	1/1	0/0	0/0	frameshift_variant&synonymous_variant	HIGH	c.483_485delGAGinsAA	p.Arg162fs	LAFE_0E07382G	no similarity
LAFE0E	629595	GCGCGGA	ACCGAT	0/1	0/1	0/0	0/1	0/0	frameshift_variant&stop_gained	HIGH	c.533_539delGCGCGGAinsACCGAT	p.Cys178fs	LAFE_0E07382G	no similarity
LAFE0E	665202	ATTTTTA	ATTTTA	0/1	0/1	0/0	0/1	0/0	frameshift_variant&stop_lost&splice_region_variant	HIGH	c.3002delA	p.Ter1001fs	LAFE_0E07734G	similar to uniprot|Q06010 Saccharomyces cerevisiae YLR389C STE23 Metalloprotease involved with homolog Axl1p in N-terminal processing of pro-a-factor to the mature form expressed in both haploids and diploids member of the insulin-degrading enzyme family
LAFE0E	678988	ATC	TTT	0/0	0/0	1/1	0/0	0/0	start_lost	HIGH	c.-1_2delGATinsAAA	p.Met1?	LAFE_0E07954G	similar to uniprot|P04039 Saccharomyces cerevisiae YLR395C COX8 Subunit VIII of cytochrome c oxidase which is the terminal member of the mitochondrial inner membrane electron transport chain
LAFE0E	688351	CTTT	CT	0/1	0/1	0/0	0/1	0/0	frameshift_variant	HIGH	c.256_257delAA	p.Lys86fs	LAFE_0E08064G	similar to uniprot|P35207 Saccharomyces cerevisiae YLR398C SKI2 Ski complex component and putative RNA helicase mediates 3'-5' RNA degradation by the cytoplasmic exosome null mutants have superkiller phenotype of increased viral dsRNAs and are synthetic lethal with mutations in 5'-3' mRNA decay
LAFE0E	691931	ACC	ACCC	0/1	0/1	0/0	0/1	1/1	frameshift_variant&start_lost	HIGH	c.-1_1insC	p.Met1fs	LAFE_0E08108G	similar to uniprot|Q7LGS8 Saccharomyces cerevisiae YDL072C YET3 Protein of unknown function YET3 null mutant decreases the level of secreted invertase homolog of human BAP31 protein
LAFE0E	720772	ATT	AT	0/0	0/0	1/1	0/0	0/0	frameshift_variant	HIGH	c.61delT	p.Ser21fs	LAFE_0E08416G	similar to uniprot|Q06686 Saccharomyces cerevisiae YLR411W CTR3 High-affinity copper transporter of the plasma membrane acts as a trimer gene is disrupted by a Ty2 transposon insertion in many laboratory strains of S. cerevisiae
LAFE0E	720812	G	A	0/1	0/1	0/0	0/1	0/0	stop_gained	HIGH	c.99G>A	p.Trp33*	LAFE_0E08416G	similar to uniprot|Q06686 Saccharomyces cerevisiae YLR411W CTR3 High-affinity copper transporter of the plasma membrane acts as a trimer gene is disrupted by a Ty2 transposon insertion in many laboratory strains of S. cerevisiae
LAFE0E	732080	T	A	0/1	0/1	0/0	0/1	0/0	start_lost	HIGH	c.2T>A	p.Met1?	LAFE_0E08504G	no similarity
LAFE0E	732169	G	T	0/1	0/1	0/0	0/1	0/0	stop_gained	HIGH	c.91G>T	p.Gly31*	LAFE_0E08504G	no similarity
LAFE0E	732260	C	A	0/1	0/1	0/0	0/1	0/0	stop_gained	HIGH	c.182C>A	p.Ser61*	LAFE_0E08504G	no similarity
LAFE0E	732300	CG	CAA	0/1	0/1	0/0	0/1	0/0	frameshift_variant&missense_variant	HIGH	c.223delGinsAA	p.Glu75fs	LAFE_0E08504G	no similarity
LAFE0E	732337	CAA	TAG	0/1	0/1	0/0	0/1	0/0	stop_gained	HIGH	c.259_261delCAAinsTAG	p.Gln87*	LAFE_0E08504G	no similarity
LAFE0E	732488	GGCACAT	GAAAC	0/1	0/1	0/1	0/1	0/0	frameshift_variant&missense_variant	HIGH	c.411_416delGCACATinsAAAC	p.His138fs	LAFE_0E08504G	no similarity
LAFE0E	732518	TGG	TG	0/1	0/1	0/0	0/1	0/0	frameshift_variant	missense_variant	HIGH	MODERATE	c.443delG	c.442G>T	p.Gly148fs	p.Gly148Cys	LAFE_0E08504G	LAFE_0E08504G	no similarity
LAFE0E	732518	TGG	TGT	0/0	0/0	1/1	0/0	0/0	frameshift_variant	missense_variant	HIGH	MODERATE	c.443delG	c.442G>T	p.Gly148fs	p.Gly148Cys	LAFE_0E08504G	LAFE_0E08504G	no similarity
LAFE0E	746216	CT	CCGAG	1/1	1/1	0/0	0/1	.	stop_gained&missense_variant&disruptive_inframe_insertion	HIGH	c.208delTinsCGAG	p.Ser70delinsArgAla	LAFE_0E08680G	similar to uniprot|P34230 Saccharomyces cerevisiae YKL188C PXA2 Subunit of a heterodimeric peroxisomal ATP-binding cassette transporter complex (Pxa1p-Pxa2p) required for import of long-chain fatty acids into peroxisomes similarity to human adrenoleukodystrophy transporter and ALD-related proteins
LAFE0E	791562	TACAAAGGCCTA	CACACAGGTTTG	0/1	0/1	0/0	0/1	0/0	stop_lost&splice_region_variant	HIGH	c.796_*9delTAGGCCTTTGTAinsCAAACCTGTGTG	p.Ter266Glnext*?	LAFE_0E09186G	similar to uniprot|Q03796 Saccharomyces cerevisiae YMR156C TPP1 DNA 3'-phosphatase that functions in repair of endogenous damage of double-stranded DNA activity is specific for removal of 3' phosphates at strand breaks has similarity to the l-2-haloacid dehalogenase superfamily
LAFE0E	791586	CA	TC	0/1	0/1	0/0	0/1	0/0	stop_gained	HIGH	c.782_783delTGinsGA	p.Leu261*	LAFE_0E09186G	similar to uniprot|Q03796 Saccharomyces cerevisiae YMR156C TPP1 DNA 3'-phosphatase that functions in repair of endogenous damage of double-stranded DNA activity is specific for removal of 3' phosphates at strand breaks has similarity to the l-2-haloacid dehalogenase superfamily
LAFE0E	792366	C	A	0/1	0/1	0/0	0/1	0/0	start_lost	HIGH	c.3G>T	p.Met1?	LAFE_0E09186G	similar to uniprot|Q03796 Saccharomyces cerevisiae YMR156C TPP1 DNA 3'-phosphatase that functions in repair of endogenous damage of double-stranded DNA activity is specific for removal of 3' phosphates at strand breaks has similarity to the l-2-haloacid dehalogenase superfamily
LAFE0E	835064	TAAA	TA	0/1	0/1	0/0	0/1	0/0	frameshift_variant	HIGH	c.613_614delTT	p.Phe205fs	LAFE_0E09670G	highly similar to uniprot|P47771 Saccharomyces cerevisiae YMR170C ALD2 Cytoplasmic aldehyde dehydrogenase involved in ethanol oxidation and beta-alanine biosynthesis uses NAD+ as the preferred coenzyme expression is stress induced and glucose repressed very similar to Ald3p
LAFE0E	862694	CAA	CA	0/1	0/1	0/0	0/1	0/0	frameshift_variant	HIGH	c.62delT	p.Phe21fs	LAFE_0E10000G	similar to uniprot|Q7LGS3 Saccharomyces cerevisiae YDL112W TRM3 2'-O-ribose methyltransferase catalyzes the ribose methylation of the guanosine nucleotide at position 18 of tRNAs
LAFE0E	862734	ACTAA	TCAAG	0/1	0/1	0/0	0/1	0/0	stop_gained	HIGH	c.20_24delTTAGTinsCTTGA	p.PheSer7*	LAFE_0E10000G	similar to uniprot|Q7LGS3 Saccharomyces cerevisiae YDL112W TRM3 2'-O-ribose methyltransferase catalyzes the ribose methylation of the guanosine nucleotide at position 18 of tRNAs
LAFE0E	870240	T	G	0/0	0/0	1/1	0/0	0/0	stop_lost&splice_region_variant	HIGH	c.2664A>C	p.Ter888Cysext*?	LAFE_0E10110G	similar to uniprot|Q07533 Saccharomyces cerevisiae YDL117W CYK3 SH3-domain protein located in the mother-bud neck and the cytokinetic actin ring mutant phenotype and genetic interactions suggest a role in cytokinesis
LAFE0E	879644	AGG	AG	0/1	0/1	0/0	0/1	0/0	frameshift_variant	HIGH	c.157delG	p.Glu53fs	LAFE_0E10198G	weakly similar to uniprot|P42884 Saccharomyces cerevisiae YNL331C AAD14 Putative aryl-alcohol dehydrogenase similar to P. chrysosporium aryl-alcohol dehydrogenase mutational analysis has not yet revealed a physiological role
LAFE0E	882591	G	A	0/1	0/1	0/0	0/1	0/0	stop_gained	HIGH	c.699G>A	p.Trp233*	LAFE_0E10220G	similar to uniprot|P38892 Saccharomyces cerevisiae YHR209W CRG1 mRNA binding protein and putative S-adenosylmethionine-dependent methyltransferase mediates cantharidin resistance
LAFE0E	928516	TCT	TTT	0/1	0/0	0/0	0/1	0/0	frameshift_variant	synonymous_variant	HIGH	LOW	c.178delC	c.178C>T	p.Leu60fs	p.Leu60Leu	LAFE_0E10858G	LAFE_0E10858G	similar to uniprot|P40496 Saccharomyces cerevisiae YIL093C RSM25 Mitochondrial ribosomal protein of the small subunit
LAFE0E	928516	TCT	TT	0/0	0/1	0/0	0/0	0/0	frameshift_variant	synonymous_variant	HIGH	LOW	c.178delC	c.178C>T	p.Leu60fs	p.Leu60Leu	LAFE_0E10858G	LAFE_0E10858G	similar to uniprot|P40496 Saccharomyces cerevisiae YIL093C RSM25 Mitochondrial ribosomal protein of the small subunit
LAFE0E	945137	GAAAAAAAG	GAAAAAAAAG	1/1	1/1	1/1	1/1	1/1	frameshift_variant	HIGH	c.1204dupA	p.Arg402fs	LAFE_0E11034G	some similarities with uniprot|P46678 Saccharomyces cerevisiae YNL039W BDP1 Essential subunit of RNA polymerase III transcription factor (TFIIIB) which is involved in transcription of genes encoding tRNAs 5S rRNA U6 snRNA and other small RNAs
LAFE0E	954615	GCC	GCCC	1/1	1/1	1/1	1/1	0/0	frameshift_variant	HIGH	c.257dupC	p.Val87fs	LAFE_0E11210G	no similarity
LAFE0E	954754	GGC	GACGTGT	1/1	1/1	1/1	1/1	0/0	frameshift_variant&missense_variant	HIGH	c.394_395delGCinsACGTGT	p.Ala132fs	LAFE_0E11210G	no similarity
LAFE0E	954776	C	T	0/0	0/0	1/1	0/0	0/0	stop_gained	HIGH	c.415C>T	p.Gln139*	LAFE_0E11210G	no similarity
LAFE0E	954786	GTTTTTTTTTTTTTTG	GTTTTTTTTTTTTG	1/1	1/1	0/0	1/1	0/0	frameshift_variant	HIGH	c.438_439delTT	p.Phe146fs	LAFE_0E11210G	no similarity
LAFE0E	977946	C	T	0/1	0/1	0/0	0/1	0/0	stop_gained	HIGH	c.2206C>T	p.Gln736*	LAFE_0E11496G	similar to uniprot|P40433 Saccharomyces cerevisiae YIL107C PFK26 6-phosphofructo-2-kinase inhibited by phosphoenolpyruvate and sn-glycerol 3-phosphate has negligible fructose-26-bisphosphatase activity transcriptional regulation involves protein kinase A
LAFE0E	984232	AA	GG	0/1	0/1	0/0	0/1	0/0	stop_lost&splice_region_variant	HIGH	c.1164_1165delTTinsCC	p.Ter389Glnext*?	LAFE_0E11584G	similar to uniprot|P53951 Saccharomyces cerevisiae YNL051W COG5 Component of the conserved oligomeric Golgi complex (Cog1p through Cog8p) a cytosolic tethering complex that functions in protein trafficking to mediate fusion of transport vesicles to Golgi compartments
LAFE0E	993393	CCCTTAAACC	TTCTTGAACT	0/1	0/1	0/0	0/1	0/0	stop_lost&splice_region_variant	HIGH	c.2016_*3delGGTTTAAGGGinsAGTTCAAGAA	p.Ter674Glnext*?	LAFE_0E11694G	some similarities with uniprot|P53950 Saccharomyces cerevisiae YNL054W VAC7 Integral vacuolar membrane protein involved in vacuole inheritance and morphology activates Fab1p kinase activity under basal conditions and also after hyperosmotic shock
LAFE0E	1007035	CAAA	CA	0/1	0/1	0/0	0/1	0/0	frameshift_variant	HIGH	c.521_522delAA	p.Lys174fs	LAFE_0E11848G	similar to uniprot|P19097 Saccharomyces cerevisiae YPL231W FAS2 Alpha subunit of fatty acid synthetase which catalyzes the synthesis of long-chain saturated fatty acids contains the acyl-carrier protein domain and beta-ketoacyl reductase beta-ketoacyl synthase and self-pantetheinylation activities
LAFE0E	1083393	G	A	0/0	0/0	1/1	0/0	0/0	start_lost	HIGH	c.3G>A	p.Met1?	LAFE_0E12574G	no similarity
LAFE0E	1083598	TT	TCT	0/1	0/1	1/1	0/1	0/0	frameshift_variant	HIGH	c.208_209insC	p.Phe70fs	LAFE_0E12574G	no similarity
LAFE0E	1083652	CAAAAAAAC	CAAAAAAAAC	1/1	1/1	1/1	1/1	1/1	frameshift_variant	HIGH	c.269dupA	p.Asn90fs	LAFE_0E12574G	no similarity
LAFE0E	1083690	TC	CT	0/1	0/1	0/0	0/1	0/0	stop_gained	HIGH	c.300_301delTCinsCT	p.Gln101*	LAFE_0E12574G	no similarity
LAFE0E	1083873	CTT	CT	0/1	0/1	0/0	0/1	0/0	frameshift_variant	HIGH	c.486delT	p.Gln163fs	LAFE_0E12574G	no similarity
LAFE0E	1083880	ATTTTTTTC	ATTTTTTTTC	1/0	1/0	1/1	1/0	1/1	frameshift_variant	frameshift_variant	HIGH	HIGH	c.496_497insC	c.497dupT	p.Phe166fs	p.Thr167fs	LAFE_0E12574G	LAFE_0E12574G	no similarity
LAFE0E	1083880	ATTTTTTTC	ATTTTTTCTC	0/1	0/1	0/0	0/1	0/0	frameshift_variant	frameshift_variant	HIGH	HIGH	c.496_497insC	c.497dupT	p.Phe166fs	p.Thr167fs	LAFE_0E12574G	LAFE_0E12574G	no similarity
LAFE0E	1125168	AACT	GACC	0/1	0/1	0/0	0/1	0/0	stop_lost&splice_region_variant	synonymous_variant	HIGH	LOW	c.1208_*2delAGTTinsGGTC	c.2019_2022delAACTinsGACC	p.Ter403Trpext*?	p.675	LAFE_0E13036G	LAFE_0E13014G	similar to uniprot|P53934 Saccharomyces cerevisiae YNL092W Putative S-adenosylmethionine-dependent methyltransferase of the seven beta-strand family YNL092W is not an essential gene
LAFE0E	1125764	GCTT	ACTT	1/0	1/0	0/0	1/0	1/1	frameshift_variant&synonymous_variant	synonymous_variant	HIGH	LOW	c.612delAinsGAG	c.615C>T	p.Ser205fs	p.Ser205Ser	LAFE_0E13036G	LAFE_0E13036G	similar to uniprot|P53934 Saccharomyces cerevisiae YNL092W Putative S-adenosylmethionine-dependent methyltransferase of the seven beta-strand family YNL092W is not an essential gene
LAFE0E	1125764	GCTT	GCTCTC	0/1	0/1	0/0	0/1	0/0	frameshift_variant&synonymous_variant	synonymous_variant	HIGH	LOW	c.612delAinsGAG	c.615C>T	p.Ser205fs	p.Ser205Ser	LAFE_0E13036G	LAFE_0E13036G	similar to uniprot|P53934 Saccharomyces cerevisiae YNL092W Putative S-adenosylmethionine-dependent methyltransferase of the seven beta-strand family YNL092W is not an essential gene
LAFE0E	1126045	G	A	0/1	0/1	0/0	0/1	0/0	stop_gained	HIGH	c.334C>T	p.Gln112*	LAFE_0E13036G	similar to uniprot|P53934 Saccharomyces cerevisiae YNL092W Putative S-adenosylmethionine-dependent methyltransferase of the seven beta-strand family YNL092W is not an essential gene
LAFE0E	1126143	C	T	0/1	0/1	0/0	0/1	0/0	stop_gained	HIGH	c.236G>A	p.Trp79*	LAFE_0E13036G	similar to uniprot|P53934 Saccharomyces cerevisiae YNL092W Putative S-adenosylmethionine-dependent methyltransferase of the seven beta-strand family YNL092W is not an essential gene
LAFE0E	1126226	TCCAT	TCAC	0/1	0/1	0/0	0/1	0/0	frameshift_variant&stop_gained	HIGH	c.149_151delATGinsGT	p.Tyr50fs	LAFE_0E13036G	similar to uniprot|P53934 Saccharomyces cerevisiae YNL092W Putative S-adenosylmethionine-dependent methyltransferase of the seven beta-strand family YNL092W is not an essential gene
LAFE0E	1126293	C	T	0/1	0/1	0/0	0/1	0/0	stop_gained	HIGH	c.86G>A	p.Trp29*	LAFE_0E13036G	similar to uniprot|P53934 Saccharomyces cerevisiae YNL092W Putative S-adenosylmethionine-dependent methyltransferase of the seven beta-strand family YNL092W is not an essential gene
LAFE0E	1126368	CCGT	CT	0/1	0/1	0/0	0/1	0/0	frameshift_variant	HIGH	c.9_10delCG	p.Asp3fs	LAFE_0E13036G	similar to uniprot|P53934 Saccharomyces cerevisiae YNL092W Putative S-adenosylmethionine-dependent methyltransferase of the seven beta-strand family YNL092W is not an essential gene
LAFE0E	1135039	TC	TAT	0/1	0/1	0/0	0/1	0/0	frameshift_variant&stop_lost&splice_region_variant	HIGH	c.4830delGinsAT		LAFE_0E13168G	similar to uniprot|Q12275 Saccharomyces cerevisiae YOR093C Putative protein of unknown function deletion causes sensitivity to unfolded protein response-inducing agents
LAFE0E	1162042	TCC	TC	0/1	0/1	0/0	0/1	0/0	frameshift_variant	HIGH	c.4delG	p.Gly2fs	LAFE_0E13476G	weakly similar to uniprot|P47065 Saccharomyces cerevisiae YJL023C PET130 Protein required for respiratory growth the authentic non-tagged protein is detected in highly purified mitochondria in high-throughput studies
LAFE0E	1163950	TAAA	CAAG	0/1	0/1	0/0	0/1	0/0	stop_lost&splice_region_variant	HIGH	c.1204_*1delTAAAinsCAAG	p.Ter402Glnext*?	LAFE_0E13498G	similar to uniprot|P53294 Saccharomyces cerevisiae YGR169C PUS6 tRNA:pseudouridine synthase catalyzes the conversion of uridine to pseudouridine at position 31 in cytoplasmic and mitochondrial tRNAs mutation of Asp168 to Ala abolishes enzyme activity not essential for viability
LAFE0E	1174233	GCG	GG	0/1	0/1	0/0	0/1	0/0	frameshift_variant	HIGH	c.1595delC	p.Ala532fs	LAFE_0E13630G	similar to uniprot|P47069 Saccharomyces cerevisiae YJL019W MPS3 Nuclear envelope protein required for SPB duplication and nuclear fusion localizes to the SPB half bridge and at telomeres during meiosis required with Ndj1p and Csm4p for meiotic bouquet formation and telomere- led rapid prophase movement
LAFE0E	1198591	TTTTG	CTTTT	0/1	0/1	0/0	0/1	0/0	stop_gained	HIGH	c.2408_2412delCAAAAinsAAAAG	p.Ser803*	LAFE_0E13894G	similar to uniprot|P46682 Saccharomyces cerevisiae YGR261C APL6 Beta3-like subunit of the yeast AP-3 complex functions in transport of alkaline phosphatase to the vacuole via the alternate pathway exists in both cytosolic and peripherally associated membrane-bound pools
LAFE0E	1199861	AGG	AG	0/1	0/1	0/0	0/1	0/0	frameshift_variant	HIGH	c.1140delC	p.Leu381fs	LAFE_0E13894G	similar to uniprot|P46682 Saccharomyces cerevisiae YGR261C APL6 Beta3-like subunit of the yeast AP-3 complex functions in transport of alkaline phosphatase to the vacuole via the alternate pathway exists in both cytosolic and peripherally associated membrane-bound pools
LAFE0E	1211811	T	C	0/1	0/1	0/0	0/1	0/0	stop_lost&splice_region_variant	HIGH	c.1624T>C	p.Ter542Glnext*?	LAFE_0E14026G	similar to uniprot|Q03533 Saccharomyces cerevisiae YMR291W TDA1 Putative kinase of unknown function green fluorescent protein (GFP)-fusion protein localizes to the cytoplasm and nucleus null mutant is sensitive to expression of the top1-T722A allele not an essential gene
LAFE0E	1231307	T	C	0/1	0/1	0/0	0/1	0/0	start_lost	HIGH	c.1A>G	p.Met1?	LAFE_0E14246G	similar to uniprot|P25045 Saccharomyces cerevisiae YMR296C LCB1 Component of serine palmitoyltransferase responsible along with Lcb2p for the first committed step in sphingolipid synthesis which is the condensation of serine with palmitoyl-CoA to form 3-ketosphinganine
LAFE0E	1239094	CTC	CTTC	0/1	0/1	1/1	0/1	0/0	frameshift_variant	HIGH	c.761dupT	p.Ser255fs	LAFE_0E14334G	similar to uniprot|D8PGW5 Candidatus Nitrospira defluvii NIDE2797 hypothetical protein
LAFE0E	1245309	TT	AC	0/1	0/1	0/0	0/1	0/0	stop_lost&splice_region_variant	HIGH	c.2108_2109delAAinsGT	p.Ter703Cysext*?	LAFE_0E14444G	highly similar to uniprot|P40416 Saccharomyces cerevisiae YMR301C ATM1 Mitochondrial inner membrane ATP-binding cassette (ABC) transporter exports mitochondrially synthesized precursors of iron-sulfur (Fe/S) clusters to the cytosol
LAFE0E	1245317	CT	AA	0/1	0/1	0/0	0/1	0/0	stop_gained	HIGH	c.2100_2101delAGinsTT	p.ArgGlu700*	LAFE_0E14444G	highly similar to uniprot|P40416 Saccharomyces cerevisiae YMR301C ATM1 Mitochondrial inner membrane ATP-binding cassette (ABC) transporter exports mitochondrially synthesized precursors of iron-sulfur (Fe/S) clusters to the cytosol
LAFE0E	1262565	GG	GCTG	0/0	0/0	0/1	0/0	0/0	frameshift_variant	HIGH	c.199_200insAG	p.Pro67fs	LAFE_0E14664G	weakly similar to uniprot|Q751S6 Ashbya gossypii AGL345Wp hypothetical protein
LAFE0E	1262569	CAGC	CC	0/0	0/0	1/1	0/0	0/0	frameshift_variant	HIGH	c.194_195delCT	p.Ala65fs	LAFE_0E14664G	weakly similar to uniprot|Q751S6 Ashbya gossypii AGL345Wp hypothetical protein
LAFE0E	1263076	CAA	CAAA	0/0	0/0	1/1	0/0	0/0	frameshift_variant	HIGH	c.261dupT	p.Leu88fs	LAFE_0E14686G	no similarity
LAFE0E	1263151	G	T	0/0	0/0	1/1	0/0	0/0	stop_gained	HIGH	c.189C>A	p.Cys63*	LAFE_0E14686G	no similarity
LAFE0E	1300023	T	G	0/1	0/1	0/0	0/1	0/0	start_lost	HIGH	c.2T>G	p.Met1?	LAFE_0E14994G	similar to uniprot|P32843 Saccharomyces cerevisiae YMR302C YME2 Integral inner mitochondrial membrane protein with a role in maintaining mitochondrial nucleoid structure and number mutants exhibit an increased rate of mitochondrial DNA escape shows some sequence similarity to exonucleases
LAFE0E	1305932	C	T	0/1	0/1	0/0	0/1	0/0	stop_gained	HIGH	c.551G>A	p.Trp184*	LAFE_0E15038G	similar to uniprot|Q08902 Saccharomyces cerevisiae YOR378W Putative paralog of ATR1 but not required for boron tolerance member of the DHA2 family of drug:H+ antiporters YOR378W is not an essential gene
LAFE0E	1320482	A	T	0/0	0/0	0/0	0/0	1/1	stop_gained	HIGH	c.306T>A	p.Tyr102*	LAFE_0E15170G	some similarities with uniprot|P36086 Saccharomyces cerevisiae YKL071W Putative protein of unknown function expression induced in cells treated with the mycotoxin patulin and also the quinone methide triterpene celastrol green fluorescent protein (GFP)-fusion protein localizes to the cytoplasm
LAFE0E	1321355	CAG	CG	0/0	0/0	1/1	0/0	0/0	frameshift_variant	HIGH	c.230delT	p.Leu77fs	LAFE_0E15192G	some similarities with uniprot|P00175 Saccharomyces cerevisiae YML054C CYB2 Cytochrome b2 (L-lactate cytochrome-c oxidoreductase) component of the mitochondrial intermembrane space required for lactate utilization expression is repressed by glucose and anaerobic conditions
LAFE0F	11378	GAA	GA	.	1/1	0/0	1/1	0/0	frameshift_variant	HIGH	c.46delT	p.Phe16fs	LAFE_0F00166G	no similarity
LAFE0F	31704	TGT	CGC	1/0	1/0	0/0	1/0	0/0	stop_lost&splice_region_variant	HIGH	c.804_*2delACAinsGCG	p.Ter268Trpext*?	LAFE_0F00320G	similar to uniprot|P47181 Saccharomyces cerevisiae YJR154W Putative protein of unknown function green fluorescent protein (GFP)-fusion protein localizes to the cytoplasm
LAFE0F	31704	TGT	CGT	0/1	0/1	0/0	0/1	0/0	stop_lost&splice_region_variant	HIGH	c.804_*2delACAinsGCG	p.Ter268Trpext*?	LAFE_0F00320G	similar to uniprot|P47181 Saccharomyces cerevisiae YJR154W Putative protein of unknown function green fluorescent protein (GFP)-fusion protein localizes to the cytoplasm
LAFE0F	31709	TAAAAAAAAT	TAAAAAAGAGT	1/0	1/0	0/0	1/0	0/0	frameshift_variant	frameshift_variant&missense_variant	frameshift_variant	HIGH	HIGH	HIGH	c.794_795insC	c.792_794delATTinsACTC	c.792_793insT	p.Leu267fs	p.Phe265fs	p.Leu267fs	LAFE_0F00320G	LAFE_0F00320G	LAFE_0F00320G	similar to uniprot|P47181 Saccharomyces cerevisiae YJR154W Putative protein of unknown function green fluorescent protein (GFP)-fusion protein localizes to the cytoplasm
LAFE0F	31709	TAAAAAAAAT	TAAAAAAGAAT	0/1	0/1	0/0	0/1	0/0	frameshift_variant	frameshift_variant&missense_variant	frameshift_variant	HIGH	HIGH	HIGH	c.794_795insC	c.792_794delATTinsACTC	c.792_793insT	p.Leu267fs	p.Phe265fs	p.Leu267fs	LAFE_0F00320G	LAFE_0F00320G	LAFE_0F00320G	similar to uniprot|P47181 Saccharomyces cerevisiae YJR154W Putative protein of unknown function green fluorescent protein (GFP)-fusion protein localizes to the cytoplasm
LAFE0F	31709	TAAAAAAAAT	TAAAAAAAAAT	0/0	0/0	1/1	0/0	1/1	frameshift_variant	frameshift_variant&missense_variant	frameshift_variant	HIGH	HIGH	HIGH	c.794_795insC	c.792_794delATTinsACTC	c.792_793insT	p.Leu267fs	p.Phe265fs	p.Leu267fs	LAFE_0F00320G	LAFE_0F00320G	LAFE_0F00320G	similar to uniprot|P47181 Saccharomyces cerevisiae YJR154W Putative protein of unknown function green fluorescent protein (GFP)-fusion protein localizes to the cytoplasm
LAFE0F	40335	CAATTCA	TAGTTCA	1/1	1/0	0/0	1/0	0/0	stop_lost&splice_region_variant	HIGH	c.1699_*4delTGAATTGinsGGAACTA	p.Ter567Glyext*?	LAFE_0F00430G	weakly similar to uniprot|P39932 Saccharomyces cerevisiae YDR536W STL1 Glycerol proton symporter of the plasma membrane subject to glucose-induced inactivation strongly but transiently induced when cells are subjected to osmotic shock
LAFE0F	40335	CAATTCA	TAGTTCC	0/0	0/1	0/0	0/1	0/0	stop_lost&splice_region_variant	HIGH	c.1699_*4delTGAATTGinsGGAACTA	p.Ter567Glyext*?	LAFE_0F00430G	weakly similar to uniprot|P39932 Saccharomyces cerevisiae YDR536W STL1 Glycerol proton symporter of the plasma membrane subject to glucose-induced inactivation strongly but transiently induced when cells are subjected to osmotic shock
LAFE0F	93632	G	T	0/0	0/0	0/0	0/0	1/1	stop_gained	HIGH	c.411C>A	p.Tyr137*	LAFE_0F00936G	similar to uniprot|P32837 Saccharomyces cerevisiae YDL210W UGA4 Permease that serves as a gamma-aminobutyrate (GABA) transport protein involved in the utilization of GABA as a nitrogen source catalyzes the transport of putrescine and delta-aminolevulinic acid (ALA) localized to the vacuolar membrane
LAFE0F	95922	CAAAAAT	CAAAAAAT	1/1	1/1	0/0	1/1	0/0	frameshift_variant&start_lost	HIGH	c.1dupA	p.Met1fs	LAFE_0F00980G	similar to uniprot|P40460 Saccharomyces cerevisiae YIL144W TID3 Component of the evolutionarily conserved kinetochore-associated Ndc80 complex (Ndc80p-Nuf2p-Spc24p-Spc25p) conserved coiled-coil protein involved in chromosome segregation spindle checkpoint activity kinetochore assembly and clustering
LAFE0F	101955	CGAATCGG	TGAAC	1/1	1/1	0/0	1/1	0/0	stop_gained&missense_variant&disruptive_inframe_deletion	HIGH	c.1119_1126delCGAATCGGinsTGAAC	p.Ser375_Glu376delinsGln	LAFE_0F01024G	similar to uniprot|P32583 Saccharomyces cerevisiae YKR092C SRP40 Nucleolar serine-rich protein with a role in preribosome assembly or transport may function as a chaperone of small nucleolar ribonucleoprotein particles (snoRNPs) immunologically and structurally to rat Nopp140
LAFE0F	113135	ATTGTTTTCCATCCTT	ATC	1/1	1/1	0/0	1/1	0/0	start_lost&missense_variant&conservative_inframe_deletion	HIGH	c.-4_10delAAGGATGGAAAACAinsG	p.Met1_Asn4delins???	LAFE_0F01112G	weakly similar to uniprot|Q7LGN4 Saccharomyces cerevisiae YOR080W DIA2 Origin-binding F-box protein forms an SCF ubiquitin ligase complex with Skp1p and Cdc53p plays a role in DNA replication plays a role in transcription required for correct assembly of RSC complex correct RSC-mediated transcription regulation and correct nucleosome positioning involved in invasive and pseudohyphal growth
LAFE0F	114444	CTTTTTTTTTTC	CTTCTTCTTTTTC	1/1	1/1	0/0	1/1	0/0	frameshift_variant&missense_variant	frameshift_variant	HIGH	HIGH	c.510_518delGAAAAAAAAinsGAAAAAGAAG	c.510_511insA	p.Arg174fs	p.Arg174fs	LAFE_0F01156G	LAFE_0F01156G	weakly similar to uniprot|O00033 Saccharomyces cerevisiae YOR078W BUD21 Component of small ribosomal subunit (SSU) processosome that contains U3 snoRNA originally isolated as bud-site selection mutant that displays a random budding pattern
LAFE0F	114444	CTTTTTTTTTTC	CTTTTTTTTTTTC	0/0	0/0	1/1	0/0	1/1	frameshift_variant&missense_variant	frameshift_variant	HIGH	HIGH	c.510_518delGAAAAAAAAinsGAAAAAGAAG	c.510_511insA	p.Arg174fs	p.Arg174fs	LAFE_0F01156G	LAFE_0F01156G	weakly similar to uniprot|O00033 Saccharomyces cerevisiae YOR078W BUD21 Component of small ribosomal subunit (SSU) processosome that contains U3 snoRNA originally isolated as bud-site selection mutant that displays a random budding pattern
LAFE0F	119782	CAA	CAAA	1/1	1/1	0/0	1/1	0/0	frameshift_variant&start_lost	HIGH	c.1dupA	p.Met1fs	LAFE_0F01266G	similar to uniprot|P36163 Saccharomyces cerevisiae YKR087C OMA1 Metalloendopeptidase of the mitochondrial inner membrane involved in turnover of membrane-embedded proteins member of a family of predicted membrane-bound metallopeptidases in prokaryotes and higher eukaryotes
LAFE0F	130153	TC	AA	0/0	0/1	0/0	0/1	0/0	stop_gained	HIGH	c.180_181delGAinsTT	p.Lys61*	LAFE_0F01376G	similar to uniprot|P41834 Saccharomyces cerevisiae YOR075W UFE1 t-SNARE required for retrograde vesicular traffic and homotypic ER membrane fusion forms a complex with the SNAREs Sec22p Sec20p and Use1p to mediate fusion of Golgi-derived vesicles at the ER
LAFE0F	145336	A	G	0/0	0/1	0/0	0/1	0/0	stop_lost&splice_region_variant	HIGH	c.1912T>C	p.Ter638Glnext*?	LAFE_0F01574G	similar to uniprot|Q92331 Saccharomyces cerevisiae YOR069W (ohnolog of YKR078W) VPS5 Nexin-1 homolog required for localizing membrane proteins from a prevacuolar/late endosomal compartment back to the late Golgi apparatus structural component of the retromer membrane coat complex forms a retromer subcomplex with Vps17p
LAFE0F	156595	C	T	1/1	0/1	0/0	0/1	0/0	stop_gained	HIGH	c.1323G>A	p.Trp441*	LAFE_0F01684G	similar to uniprot|Q07904 Saccharomyces cerevisiae YLR004C THI73 Putative plasma membrane permease proposed to be involved in carboxylic acid uptake and repressed by thiamine substrate of Dbf2p/Mob1p kinase transcription is altered if mitochondrial dysfunction occurs
LAFE0F	180104	TGCTCA	TA	0/0	0/1	0/0	0/1	0/0	frameshift_variant&stop_lost&splice_region_variant	HIGH	c.1187_*2delGAGC	p.Ter396fs	LAFE_0F02014G	similar to uniprot|Q08446 Saccharomyces cerevisiae YOR057W SGT1 Cochaperone protein regulates activity of adenylyl cyclase Cyr1p involved in kinetochore complex assembly associates with the SCF (Skp1p/Cdc53p/F box protein) ubiquitin ligase complex acts as a linker between Skp1p and HSP90 complexes
LAFE0F	189006	CTTTTTTTTTTG	CTTATTTTTTCTG	0/0	0/1	0/0	0/1	0/0	frameshift_variant&stop_gained	frameshift_variant	HIGH	HIGH	c.29_37delCAAAAAAAAinsCAGAAAAAAT	c.29_30insA	p.Lys11fs	p.Ala14fs	LAFE_0F02124G	LAFE_0F02124G	similar to uniprot|P36151 Saccharomyces cerevisiae YKR070W Putative protein of unknown function the authentic non-tagged protein is detected in highly purified mitochondria in high-throughput studies
LAFE0F	189006	CTTTTTTTTTTG	CTTTTTTTTTTTG	0/0	0/0	1/1	0/0	0/1	frameshift_variant&stop_gained	frameshift_variant	HIGH	HIGH	c.29_37delCAAAAAAAAinsCAGAAAAAAT	c.29_30insA	p.Lys11fs	p.Ala14fs	LAFE_0F02124G	LAFE_0F02124G	similar to uniprot|P36151 Saccharomyces cerevisiae YKR070W Putative protein of unknown function the authentic non-tagged protein is detected in highly purified mitochondria in high-throughput studies
LAFE0F	189043	CATCTA	TATCTA	1/1	1/0	1/1	1/0	1/1	start_lost	start_lost	HIGH	HIGH	c.3G>A	c.-3_3delTAGATGinsCAAATA	p.Met1?	p.Met1?	LAFE_0F02124G	LAFE_0F02124G	similar to uniprot|P36151 Saccharomyces cerevisiae YKR070W Putative protein of unknown function the authentic non-tagged protein is detected in highly purified mitochondria in high-throughput studies
LAFE0F	189043	CATCTA	TATTTG	0/0	0/1	0/0	0/1	0/0	start_lost	start_lost	HIGH	HIGH	c.3G>A	c.-3_3delTAGATGinsCAAATA	p.Met1?	p.Met1?	LAFE_0F02124G	LAFE_0F02124G	similar to uniprot|P36151 Saccharomyces cerevisiae YKR070W Putative protein of unknown function the authentic non-tagged protein is detected in highly purified mitochondria in high-throughput studies
LAFE0F	214962	ATAC	GTAT	0/0	0/1	0/0	0/1	0/0	stop_lost&splice_region_variant	HIGH	c.2938_2941delGTATinsATAC	p.ValTer980IleGlnext*?	LAFE_0F02476G	similar to uniprot|P38995 Saccharomyces cerevisiae YDR270W CCC2 Cu(+2)-transporting P-type ATPase required for export of copper from the cytosol into an extracytosolic compartment has similarity to human proteins involved in Menkes and Wilsons diseases
LAFE0F	267921	GACACTAGTCG	AACCAAGTT	0/0	0/1	0/0	0/1	0/0	stop_lost&splice_region_variant&stop_retained_variant&intron_variant	HIGH	c.207_*10delGACACTAGTCGinsAACCAAGTT	p.Ter69delins???	LAFE_0F03114G	similar to uniprot|O94742 Saccharomyces cerevisiae YDR363W-A SEM1 Component of the lid subcomplex of the regulatory subunit of the 26S proteasome involved in mRNA export mediated by the TREX-2 complex (Sac3p-Thp1p) ortholog of human DSS1
LAFE0F	284372	GTCAAAT	GT	0/0	0/1	0/0	0/1	0/0	frameshift_variant	HIGH	c.92_96delATTTG	p.Leu32fs	LAFE_0F03334G	weakly similar to uniprot|Q06349 Saccharomyces cerevisiae YDR370C Putative protein of unknown function
LAFE0F	296952	CC	CTC	0/0	0/1	0/0	0/1	0/0	frameshift_variant	HIGH	c.160_161insA	p.Gly54fs	LAFE_0F03532G	weakly similar to uniprot|Q06390 Saccharomyces cerevisiae YDR374C Putative protein of unknown function
LAFE0F	301295	GAA	GA	0/0	0/1	0/0	0/1	0/0	frameshift_variant	HIGH	c.494delA	p.Lys165fs	LAFE_0F03620G	similar to GI|493073512 Pantoea stewartii aspartate racemase
LAFE0F	311324	GCCGC	GCGG	0/0	0/1	0/0	0/1	0/0	frameshift_variant&missense_variant	HIGH	c.428_430delGCGinsCC	p.Arg143fs	LAFE_0F03796G	no similarity
LAFE0F	311370	CGG	CGGG	0/0	0/1	0/0	0/1	0/0	frameshift_variant	HIGH	c.383dupC	p.Arg129fs	LAFE_0F03796G	no similarity
LAFE0F	311523	TCC	TC	1/1	1/1	0/0	1/1	0/0	frameshift_variant	HIGH	c.231delG	p.Asp78fs	LAFE_0F03796G	no similarity
LAFE0F	311541	CGC	CC	1/1	1/1	0/0	1/1	0/0	frameshift_variant	HIGH	c.214delC	p.Arg72fs	LAFE_0F03796G	no similarity
LAFE0F	311576	CC	CCACGCGTCCGACGC	0/1	0/1	0/1	0/1	0/0	frameshift_variant	HIGH	c.178_179insGCGTCGGACGCGT	p.Trp60fs	LAFE_0F03796G	no similarity
LAFE0F	313034	GC	TA	0/0	0/1	0/0	0/0	0/0	stop_gained	HIGH	c.1210_1211delGCinsTA	p.Ala404*	LAFE_0F03818G	weakly similar to uniprot|P32862 Saccharomyces cerevisiae YKL038W (ohnolog of YBR033W EDS1) RGT1 Glucose-responsive transcription factor that regulates expression of several glucose transporter (HXT) genes in response to glucose binds to promoters and acts both as a transcriptional activator and repressor
LAFE0F	327581	T	A	0/0	0/1	0/0	0/1	0/0	stop_lost&splice_region_variant	HIGH	c.931T>A	p.Ter311Lysext*?	LAFE_0F03950G	weakly similar to uniprot|P40556 Saccharomyces cerevisiae YIL006W (ohnolog of YEL006W) YIA6 Mitochondrial NAD+ transporter involved in the transport of NAD+ into the mitochondria (see also YEA6) member of the mitochondrial carrier subfamily disputed role as a pyruvate transporter has putative mouse and human orthologs
LAFE0F	362058	GATA	GACA	1/1	1/0	0/0	1/0	0/0	stop_gained	missense_variant	HIGH	MODERATE	c.473_476delTATCinsCGTA	c.474A>G	p.IleSer158*	p.Ile158Met	LAFE_0F04390G	LAFE_0F04390G	similar to uniprot|P29340 Saccharomyces cerevisiae YGR133W PEX4 Peroxisomal ubiquitin conjugating enzyme required for peroxisomal matrix protein import and peroxisome biogenesis
LAFE0F	362058	GATA	TACG	0/0	0/1	0/0	0/1	0/0	stop_gained	missense_variant	HIGH	MODERATE	c.473_476delTATCinsCGTA	c.474A>G	p.IleSer158*	p.Ile158Met	LAFE_0F04390G	LAFE_0F04390G	similar to uniprot|P29340 Saccharomyces cerevisiae YGR133W PEX4 Peroxisomal ubiquitin conjugating enzyme required for peroxisomal matrix protein import and peroxisome biogenesis
LAFE0F	385179	TAAAAAT	TAAAAAAT	0/0	0/0	0/0	0/0	1/1	frameshift_variant&splice_region_variant	HIGH	c.74_*1insT	p.???25fs	LAFE_0F04687R	LAFE_0F04687R
LAFE0F	390764	ATAA	GTA	0/0	0/1	0/0	0/1	0/0	frameshift_variant&stop_lost&splice_region_variant&stop_retained_variant	HIGH	c.2103_2105delATAinsGT	p.Ter702fs	LAFE_0F04742G	similar to uniprot|P17119 Saccharomyces cerevisiae YPR141C KAR3 Minus-end-directed microtubule motor that functions in mitosis and meiosis localizes to the spindle pole body and localization is dependent on functional Cik1p required for nuclear fusion during mating potential Cdc28p substrate
LAFE0F	413395	CTT	CT	0/0	0/1	0/0	0/1	0/0	frameshift_variant&stop_lost&splice_region_variant	HIGH	c.822delA	p.Ter274fs	LAFE_0F05006G	weakly similar to uniprot|P08593 Saccharomyces cerevisiae YPR134W MSS18 Nuclear encoded protein needed for efficient splicing of mitochondrial COX1 aI5beta intron mss18 mutations block cleavage of 5' exon - intron junction phenotype of intronless strain suggests additional functions
LAFE0F	461948	T	A	1/1	1/1	1/1	1/1	0/0	stop_gained	HIGH	c.22A>T	p.Lys8*	LAFE_0F05622G	weakly similar to uniprot|P53913 Saccharomyces cerevisiae YNL133C FYV6 Protein of unknown function required for survival upon exposure to K1 killer toxin proposed to regulate double-strand break repair via non-homologous end-joining
LAFE0F	480683	CTT	CT	0/0	0/1	0/0	0/1	0/0	frameshift_variant	HIGH	c.209delA	p.Val71fs	LAFE_0F05842G	similar to uniprot|P53918 Saccharomyces cerevisiae YNL125C ESBP6 Protein with similarity to monocarboxylate permeases appears not to be involved in transport of monocarboxylates such as lactate pyruvate or acetate across the plasma membrane
LAFE0F	480771	GTTTTTTA	GTTTTTTTA	0/0	0/1	0/0	0/1	0/0	frameshift_variant	HIGH	c.116_117insA	p.Asn41fs	LAFE_0F05842G	similar to uniprot|P53918 Saccharomyces cerevisiae YNL125C ESBP6 Protein with similarity to monocarboxylate permeases appears not to be involved in transport of monocarboxylates such as lactate pyruvate or acetate across the plasma membrane
LAFE0F	480785	GCGC	ACGG	0/0	0/1	0/0	0/1	0/0	stop_gained	HIGH	c.106_109delGCGCinsCCGT	p.AlaArg36*	LAFE_0F05842G	similar to uniprot|P53918 Saccharomyces cerevisiae YNL125C ESBP6 Protein with similarity to monocarboxylate permeases appears not to be involved in transport of monocarboxylates such as lactate pyruvate or acetate across the plasma membrane
LAFE0F	480831	ATAC	CTAT	0/0	0/1	0/0	0/1	0/0	stop_gained	HIGH	c.60_63delGTATinsATAG	p.Tyr21*	LAFE_0F05842G	similar to uniprot|P53918 Saccharomyces cerevisiae YNL125C ESBP6 Protein with similarity to monocarboxylate permeases appears not to be involved in transport of monocarboxylates such as lactate pyruvate or acetate across the plasma membrane
LAFE0F	485491	CTT	CTTT	0/0	0/1	0/0	0/1	0/0	frameshift_variant	HIGH	c.66dupA	p.Arg24fs	LAFE_0F05886G	similar to uniprot|P25846 Saccharomyces cerevisiae YHR120W MSH1 DNA-binding protein of the mitochondria involved in repair of mitochondrial DNA has ATPase activity and binds to DNA mismatches has homology to E. coli MutS transcription is induced during meiosis
LAFE0F	485523	ATTTTTTTC	ATTTTTTTTC	1/1	0/1	1/1	0/1	1/1	frameshift_variant	HIGH	c.29_30insA	p.Tyr13fs	LAFE_0F05886G	similar to uniprot|P25846 Saccharomyces cerevisiae YHR120W MSH1 DNA-binding protein of the mitochondria involved in repair of mitochondrial DNA has ATPase activity and binds to DNA mismatches has homology to E. coli MutS transcription is induced during meiosis
LAFE0F	523844	CATC	TATG	0/0	0/1	0/0	0/1	0/0	stop_lost&splice_region_variant	HIGH	c.662_*2delGATGinsCATA	p.Ter221Serext*?	LAFE_0F06370G	similar to uniprot|Q99210 Saccharomyces cerevisiae YOR111W Putative protein of unknown function
LAFE0F	530542	G	A	0/0	0/1	0/0	0/0	0/0	stop_gained	HIGH	c.1048C>T	p.Arg350*	LAFE_0F06458G	similar to uniprot|Q12271 Saccharomyces cerevisiae YOR109W (ohnolog of YNL106C) INP53 Polyphosphatidylinositol phosphatase dephosphorylates multiple phosphatidylinositols involved in trans Golgi network-to-early endosome pathway hyperosmotic stress causes translocation to actin patches contains Sac1 and 5-ptase domains
LAFE0F	548579	TTTAGTATTTACCCT	TT	0/0	0/1	0/0	0/1	0/0	frameshift_variant&stop_lost&splice_region_variant	HIGH	c.657_*12delAGGGTAAATACTA	p.Ter219fs	LAFE_0F06634G	weakly similar to uniprot|Q12057 Saccharomyces cerevisiae YOR104W PIN2 Protein that induces appearance of [PIN+] prion when overproduced predicted to be palmitoylated
LAFE0F	590711	AACA	AA	0/0	0/1	0/0	0/1	0/0	frameshift_variant	HIGH	c.3060_3061delCA	p.Ile1021fs	LAFE_0F07228G	similar to uniprot|P35729 Saccharomyces cerevisiae YKL057C NUP120 Subunit of the Nup84p subcomplex of the nuclear pore complex (NPC) required for even distribution of NPCs around the nuclear envelope involved in establishment of a normal nucleocytoplasmic concentration gradient of the GTPase Gsp1p the Nup84 subcomplex has a role in transcription elongation
LAFE0F	600914	C	T	.	.	0/0	1/1	0/0	stop_gained	HIGH	c.1731G>A	p.Trp577*	LAFE_0F07382G	weakly similar to uniprot|Q6FQS3 Saccharomyces cerevisiae YDL185W VMA1 Subunit A of the eight-subunit V1 peripheral membrane domain of the vacuolar H+-ATPase protein precursor undergoes self-catalyzed splicing to yield the extein Tfp1p and the intein Vde (PI-SceI) which is a site-specific endonuclease
LAFE0F	601461	AG	ATA	0/0	1/1	0/0	0/1	0/0	frameshift_variant&missense_variant	HIGH	c.1183delCinsTA	p.Leu395fs	LAFE_0F07382G	weakly similar to uniprot|Q6FQS3 Saccharomyces cerevisiae YDL185W VMA1 Subunit A of the eight-subunit V1 peripheral membrane domain of the vacuolar H+-ATPase protein precursor undergoes self-catalyzed splicing to yield the extein Tfp1p and the intein Vde (PI-SceI) which is a site-specific endonuclease
LAFE0F	610967	G	A	0/0	0/1	0/0	0/1	0/0	stop_gained	HIGH	c.1279C>T	p.Gln427*	LAFE_0F07470G	similar to uniprot|Q01802 Saccharomyces cerevisiae YKL106W AAT1 Mitochondrial aspartate aminotransferase catalyzes the conversion of oxaloacetate to aspartate in aspartate and asparagine biosynthesis
LAFE0F	645785	TACTTGAAC	TTTAAAT	0/0	0/1	0/0	0/1	0/0	frameshift_variant&missense_variant	HIGH	c.584_591delACTTGAACinsTTAAAT	p.Tyr195fs	LAFE_0F07844G	similar to uniprot|Q08579 Saccharomyces cerevisiae YOR192C THI72 Transporter of thiamine or related compound shares sequence similarity with Thi7p
LAFE0F	675313	CGGGGGA	CGGGGGGA	0/1	0/1	0/0	0/1	0/0	frameshift_variant	HIGH	c.233dupG	p.Ser79fs	LAFE_0F08152G	no similarity
LAFE0F	675457	TGTGGAACGTGCGG	TGTGGAACGTGCGGTGGAACGTGCGG	0/1	0/1	0/0	0/1	0/0	frameshift_variant	conservative_inframe_insertion	HIGH	MODERATE	c.374delT	c.379_390dupCGTGCGGTGGAA	p.Val125fs	p.Arg127_Glu130dup	LAFE_0F08152G	LAFE_0F08152G	no similarity
LAFE0F	675457	TGTGGAACGTGCGG	TGGGAACGTGCGG	0/0	0/0	1/1	0/0	1/1	frameshift_variant	conservative_inframe_insertion	HIGH	MODERATE	c.374delT	c.379_390dupCGTGCGGTGGAA	p.Val125fs	p.Arg127_Glu130dup	LAFE_0F08152G	LAFE_0F08152G	no similarity
LAFE0F	675487	G	A	0/1	0/1	0/0	0/1	0/0	stop_gained	HIGH	c.402G>A	p.Trp134*	LAFE_0F08152G	no similarity
LAFE0F	675548	GCC	GC	1/1	1/1	0/0	1/1	0/0	frameshift_variant	HIGH	c.466delC	p.Leu156fs	LAFE_0F08152G	no similarity
LAFE0F	681951	T	A	0/1	0/1	0/0	0/1	0/0	stop_gained	HIGH	c.62T>A	p.Leu21*	LAFE_0F08240G	similar to uniprot|P47041 Saccharomyces cerevisiae YJL058C (ohnolog of YBR270C) BIT61 Subunit of TORC2 (Tor2p-Lst8p-Avo1-Avo2-Tsc11p-Bit61p-Slm1p-Slm2p) a membrane-associated complex that regulates cell cycle-dependent actin cytoskeletal dynamics during polarized growth and cell wall integrity
LAFE0F	689537	TAAAAAAAAC	TAAAAAAAAAC	1/1	1/1	1/1	1/1	1/1	frameshift_variant	HIGH	c.132_133insT	p.Leu47fs	LAFE_0F08328G	similar to uniprot|P40368 Saccharomyces cerevisiae YJL061W NUP82 Nucleoporin subunit of the nuclear pore complex (NPC) forms a subcomplex with Gle2p Nup159p Nsp1p and Nup116p and is required for proper localization of Nup116p in the NPC
LAFE0F	689641	TGGT	TGA	0/1	0/1	0/0	0/1	0/0	frameshift_variant&missense_variant	HIGH	c.34_35delACinsT	p.Thr12fs	LAFE_0F08328G	similar to uniprot|P40368 Saccharomyces cerevisiae YJL061W NUP82 Nucleoporin subunit of the nuclear pore complex (NPC) forms a subcomplex with Gle2p Nup159p Nsp1p and Nup116p and is required for proper localization of Nup116p in the NPC
LAFE0F	689664	AA	AATA	0/1	0/1	0/0	0/1	0/0	frameshift_variant	HIGH	c.12_13insTA	p.Phe5fs	LAFE_0F08328G	similar to uniprot|P40368 Saccharomyces cerevisiae YJL061W NUP82 Nucleoporin subunit of the nuclear pore complex (NPC) forms a subcomplex with Gle2p Nup159p Nsp1p and Nup116p and is required for proper localization of Nup116p in the NPC
LAFE0F	724257	GATTC	CAGTT	0/1	0/1	0/0	0/1	0/0	stop_gained	HIGH	c.1987_1991delGAATCinsAACTG	p.GluSer663*	LAFE_0F08834G	weakly similar to uniprot|P38338 Saccharomyces cerevisiae YBR259W (ohnolog of YJL047C) Putative protein of unknown function YBR259W is not an essential gene
LAFE0F	760924	GCCTTC	GCCTTT	1/0	1/0	1/1	1/0	1/1	frameshift_variant&synonymous_variant	synonymous_variant	HIGH	LOW	c.1698_1701delGAAGinsAAA	c.1698G>A	p.Lys567fs	p.Gln566Gln	LAFE_0F09230G	LAFE_0F09230G	similar to uniprot|Q06567 Saccharomyces cerevisiae YLR253W Putative protein of unknown function the authentic non-tagged protein is detected in highly purified mitochondria in high-throughput studies transcription is periodic during the metabolic cycle YLR253W is not an essential gene
LAFE0F	760924	GCCTTC	GCTTT	0/1	0/1	0/0	0/1	0/0	frameshift_variant&synonymous_variant	synonymous_variant	HIGH	LOW	c.1698_1701delGAAGinsAAA	c.1698G>A	p.Lys567fs	p.Gln566Gln	LAFE_0F09230G	LAFE_0F09230G	similar to uniprot|Q06567 Saccharomyces cerevisiae YLR253W Putative protein of unknown function the authentic non-tagged protein is detected in highly purified mitochondria in high-throughput studies transcription is periodic during the metabolic cycle YLR253W is not an essential gene
LAFE0F	774079	C	A	0/1	0/1	0/0	0/1	0/0	stop_gained	HIGH	c.183C>A	p.Tyr61*	LAFE_0F09362G	highly similar to uniprot|P35181 Saccharomyces cerevisiae YLR170C APS1 Small subunit of the clathrin-associated adaptor complex AP-1 which is involved in protein sorting at the trans-Golgi network homolog of the sigma subunit of the mammalian clathrin AP-1 complex
LAFE0F	823245	CAAAAAC	CAAAAAAC	1/1	1/1	1/1	1/1	1/1	frameshift_variant&splice_region_variant	HIGH	c.72_*1insT		LAFE_0F10099R	LAFE_0F10099R
LAFE0F	825167	GTTTTTTTTC	GTTTTTTTTTC	1/1	1/1	1/1	1/1	1/1	frameshift_variant	HIGH	c.759_760insA	p.Asn256fs	LAFE_0F10132G	similar to uniprot|P25565 Saccharomyces cerevisiae YCL002C Putative protein of unknown function YCL002C is not an essential gene
LAFE0F	860639	G	C	0/1	0/1	0/0	0/1	0/0	start_lost	HIGH	c.3G>C	p.Met1?	LAFE_0F10528G	similar to uniprot|P43602 Saccharomyces cerevisiae YFR022W (ohnolog of YOR018W) ROG3 Protein that binds the ubiquitin ligase Rsp5p via its 2 PY motifs has similarity to Rod1p mutation suppresses the temperature sensitivity of an mck1 rim11 double mutant proposed to regulate the endocytosis of plasma membrane proteins
LAFE0F	884728	CTT	CT	0/1	0/1	0/0	0/1	0/0	frameshift_variant&stop_lost&splice_region_variant	HIGH	c.1006delT	p.Ter336fs	LAFE_0F10792G	similar to uniprot|Q08144 Saccharomyces cerevisiae YOL018C TLG2 Syntaxin-like t-SNARE that forms a complex with Tlg1p and Vti1p and mediates fusion of endosome-derived vesicles with the late Golgi binds Vps45p which prevents Tlg2p degradation and also facilitates t-SNARE complex formation homologous to mammalian SNARE protein syntaxin 16 (Sx16)
LAFE0F	887280	G	A	0/0	0/0	1/1	0/0	0/0	stop_gained	HIGH	c.166C>T	p.Gln56*	LAFE_0F10836G	no similarity
LAFE0F	887444	A	G	0/1	0/1	0/0	0/1	0/0	start_lost	HIGH	c.2T>C	p.Met1?	LAFE_0F10836G	no similarity
LAFE0F	917373	CTC	CC	0/0	0/0	1/1	0/0	0/0	frameshift_variant	HIGH	c.485delA	p.Glu162fs	LAFE_0F11232G	no similarity
LAFE0F	917611	GCTG	CCTAG	0/1	0/1	0/0	0/1	0/0	frameshift_variant&missense_variant	HIGH	c.245_248delCAGCinsCTAGG	p.Ala83fs	LAFE_0F11232G	no similarity
LAFE0F	917734	ATGTGCC	ATGGGCC	1/0	1/0	0/0	1/0	1/1	frameshift_variant&missense_variant	frameshift_variant	missense_variant	HIGH	HIGH	MODERATE	c.119_125delGGCACATinsGTTGCCAC	c.122delA	c.122A>C	p.His41fs	p.His41fs	p.His41Pro	LAFE_0F11232G	LAFE_0F11232G	LAFE_0F11232G	no similarity
LAFE0F	917734	ATGTGCC	GTGGCAAC	0/1	0/1	0/0	0/1	0/0	frameshift_variant&missense_variant	frameshift_variant	missense_variant	HIGH	HIGH	MODERATE	c.119_125delGGCACATinsGTTGCCAC	c.122delA	c.122A>C	p.His41fs	p.His41fs	p.His41Pro	LAFE_0F11232G	LAFE_0F11232G	LAFE_0F11232G	no similarity
LAFE0F	917734	ATGTGCC	ATGGCC	0/0	0/0	1/1	0/0	0/0	frameshift_variant&missense_variant	frameshift_variant	missense_variant	HIGH	HIGH	MODERATE	c.119_125delGGCACATinsGTTGCCAC	c.122delA	c.122A>C	p.His41fs	p.His41fs	p.His41Pro	LAFE_0F11232G	LAFE_0F11232G	LAFE_0F11232G	no similarity
LAFE0F	1057258	TATG	TATATATACATC	0/1	0/1	0/0	0/1	0/0	frameshift_variant&missense_variant	HIGH	c.185delCinsGATGTATAT	p.Thr62fs	LAFE_0F12904G	weakly similar to uniprot|P21190 Saccharomyces cerevisiae YJR094C IME1 Master regulator of meiosis that is active only during meiotic events activates transcription of early meiotic genes through interaction with Ume6p degraded by the 26S proteasome following phosphorylation by Ime2p
LAFE0F	1057311	GCC	GC	0/1	0/1	0/0	0/1	0/0	frameshift_variant	HIGH	c.133delG	p.Gly45fs	LAFE_0F12904G	weakly similar to uniprot|P21190 Saccharomyces cerevisiae YJR094C IME1 Master regulator of meiosis that is active only during meiotic events activates transcription of early meiotic genes through interaction with Ume6p degraded by the 26S proteasome following phosphorylation by Ime2p
LAFE0F	1057320	GCGATGCG	CCCATGG	0/1	0/1	0/0	0/1	0/0	frameshift_variant&missense_variant	HIGH	c.119_126delCGCATCGCinsCCATGGG	p.His41fs	LAFE_0F12904G	weakly similar to uniprot|P21190 Saccharomyces cerevisiae YJR094C IME1 Master regulator of meiosis that is active only during meiotic events activates transcription of early meiotic genes through interaction with Ume6p degraded by the 26S proteasome following phosphorylation by Ime2p
LAFE0F	1057343	T	A	0/1	0/1	0/0	0/1	0/0	stop_gained	HIGH	c.103A>T	p.Lys35*	LAFE_0F12904G	weakly similar to uniprot|P21190 Saccharomyces cerevisiae YJR094C IME1 Master regulator of meiosis that is active only during meiotic events activates transcription of early meiotic genes through interaction with Ume6p degraded by the 26S proteasome following phosphorylation by Ime2p
LAFE0F	1071872	CAGGTT	AAGGT	0/1	0/1	0/0	0/1	0/0	frameshift_variant&stop_gained	HIGH	c.35_39delCAGGTinsAAGG	p.Ser12fs	LAFE_0F13124G	similar to uniprot|Q03338 Saccharomyces cerevisiae YDR473C PRP3 Splicing factor component of the U4/U6-U5 snRNP complex
LAFE0F	1071942	CGAA	TGA	0/1	0/1	0/0	0/1	0/0	frameshift_variant&synonymous_variant	HIGH	c.105_107delCGAinsTG	p.Glu36fs	LAFE_0F13124G	similar to uniprot|Q03338 Saccharomyces cerevisiae YDR473C PRP3 Splicing factor component of the U4/U6-U5 snRNP complex
LAFE0F	1090833	ACC	ACCC	0/1	0/1	0/0	0/1	0/0	frameshift_variant&start_lost	HIGH	c.-1_1insC	p.Met1fs	LAFE_0F13476G	similar to uniprot|Q03322 Saccharomyces cerevisiae YDR468C TLG1 Essential t-SNARE that forms a complex with Tlg2p and Vti1p and mediates fusion of endosome-derived vesicles with the late Golgi binds the docking complex VFT (Vps fifty-three) through interaction with Vps51p
LAFE0F	1118568	CAAAAAAAT	CAAAAAAT	0/1	0/1	0/0	0/1	0/0	frameshift_variant&start_lost	HIGH	c.1delA	p.Met1fs	LAFE_0F13828G	similar to uniprot|C5DM03 Lachancea thermotolerans KLTH0G04906g hypothetical protein
LAFE0F	1153522	A	G	0/1	0/1	0/0	0/1	0/0	start_lost	HIGH	c.2T>C	p.Met1?	LAFE_0F14202G	weakly similar to uniprot|Q04110 Saccharomyces cerevisiae YDR446W ECM11 Non-essential protein apparently involved in meiosis GFP fusion protein is present in discrete clusters in the nucleus throughout mitosis may be involved in maintaining chromatin structure
LAFE0F	1187694	A	T	0/1	0/1	0/0	0/1	0/0	start_lost	HIGH	c.2T>A	p.Met1?	LAFE_0F14642G	similar to uniprot|Q01560 Saccharomyces cerevisiae YDR432W NPL3 RNA-binding protein that promotes elongation regulates termination and carries poly(A) mRNA from nucleus to cytoplasm required for pre-mRNA splicing dissociation from mRNAs promoted by Mtr10p phosphorylated by Sky1p in the cytoplasm
LAFE0F	1197674	GCT	GT	0/1	0/1	0/0	0/1	0/0	frameshift_variant	HIGH	c.14delC	p.Ala5fs	LAFE_0F14796G	similar to uniprot|Q04066 Saccharomyces cerevisiae YDR428C BNA7 Formylkynurenine formamidase involved in the de novo biosynthesis of NAD from tryptophan via kynurenine
LAFE0F	1206017	TTT	TTC	1/0	1/0	1/1	1/0	1/1	stop_gained	missense_variant	HIGH	MODERATE	c.362_364delAAAinsGAT	c.362A>G	p.GlnArg121*	p.Gln121Arg	LAFE_0F14928G	LAFE_0F14928G	no similarity
LAFE0F	1206017	TTT	ATC	0/1	0/1	0/0	0/1	0/0	stop_gained	missense_variant	HIGH	MODERATE	c.362_364delAAAinsGAT	c.362A>G	p.GlnArg121*	p.Gln121Arg	LAFE_0F14928G	LAFE_0F14928G	no similarity
LAFE0F	1206187	GAGCAGG	AAGCGT	0/1	0/1	0/0	0/1	0/0	frameshift_variant&missense_variant	HIGH	c.188_194delCCTGCTCinsACGCTT	p.Ala63fs	LAFE_0F14928G	no similarity
LAFE0F	1226181	GC	GAGGCC	0/1	0/1	0/0	0/1	0/0	frameshift_variant	HIGH	c.163_164insGCCT	p.Ala55fs	LAFE_0F15060G	weakly similar to uniprot|P41809 Saccharomyces cerevisiae YDR420W HKR1 Mucin family member that functions as an osmosensor in the Sho1p-mediated HOG pathway with Msb2p proposed to be a negative regulator of filamentous growth mutant displays defects in beta-13 glucan synthesis and bud site selection
LAFE0F	1226185	AGT	AT	0/1	0/1	0/0	0/1	0/0	frameshift_variant	HIGH	c.159delC	p.Trp54fs	LAFE_0F15060G	weakly similar to uniprot|P41809 Saccharomyces cerevisiae YDR420W HKR1 Mucin family member that functions as an osmosensor in the Sho1p-mediated HOG pathway with Msb2p proposed to be a negative regulator of filamentous growth mutant displays defects in beta-13 glucan synthesis and bud site selection
LAFE0F	1241422	TAAAA	TGAAAT	1/0	1/0	0/0	1/0	0/0	frameshift_variant&stop_gained&missense_variant	stop_gained&missense_variant&conservative_inframe_insertion	HIGH	HIGH	c.1122_1125delAAAAinsGAAAT	c.1122_1123delAAinsGAAAT	p.Ile374fs	p.Ile374_Lys375delinsMetLysTer	LAFE_0F15236G	LAFE_0F15236G	similar to uniprot|Q04033 Saccharomyces cerevisiae YDR415C Putative protein of unknown function
LAFE0F	1241422	TAAAA	TGAAATAA	0/1	0/1	0/0	0/1	0/0	frameshift_variant&stop_gained&missense_variant	stop_gained&missense_variant&conservative_inframe_insertion	HIGH	HIGH	c.1122_1125delAAAAinsGAAAT	c.1122_1123delAAinsGAAAT	p.Ile374fs	p.Ile374_Lys375delinsMetLysTer	LAFE_0F15236G	LAFE_0F15236G	similar to uniprot|Q04033 Saccharomyces cerevisiae YDR415C Putative protein of unknown function
LAFE0F	1250546	TCT	TT	1/1	1/1	0/0	1/1	0/0	frameshift_variant&stop_lost&splice_region_variant	HIGH	c.681delG	p.Ter227fs	LAFE_0F15346G	similar to uniprot|Q04031 Saccharomyces cerevisiae YDR412W RRP17 Component of the pre-60S pre-ribosomal particle required for cell viability under standard (aerobic) conditions but not under anaerobic conditions exonuclease required for 5' end processing of pre-60S ribosomal RNA
LAFE0F	1255042	CAAAAAAAAAT	CAAAAAAAAAAT	.	.	0/0	.	1/1	frameshift_variant&splice_region_variant	HIGH	c.74_*1insT	p.???25fs	LAFE_0F15401R	LAFE_0F15401R
LAFE0F	1256223	CGC	CC	1/1	1/1	0/0	1/1	0/0	frameshift_variant	HIGH	c.31delG	p.Ala11fs	LAFE_0F15434G	similar to uniprot|P32584 Saccharomyces cerevisiae YDR410C STE14 Farnesyl cysteine-carboxyl methyltransferase mediates the carboxyl methylation step during C-terminal CAAX motif processing of a-factor and RAS proteins in the endoplasmic reticulum localizes to the ER membrane
LAFE0F	1256272	A	T	0/0	0/0	1/1	0/0	0/0	stop_gained	HIGH	c.79A>T	p.Lys27*	LAFE_0F15434G	similar to uniprot|P32584 Saccharomyces cerevisiae YDR410C STE14 Farnesyl cysteine-carboxyl methyltransferase mediates the carboxyl methylation step during C-terminal CAAX motif processing of a-factor and RAS proteins in the endoplasmic reticulum localizes to the ER membrane
LAFE0F	1288245	A	G	1/1	1/1	0/0	1/1	0/0	start_lost	HIGH	c.1A>G	p.Met1?	LAFE_0F15830G	similar to uniprot|P36032 Saccharomyces cerevisiae YKL221W MCH2 Protein with similarity to mammalian monocarboxylate permeases which are involved in transport of monocarboxylic acids across the plasma membrane mutant is not deficient in monocarboxylate transport
LAFE0F	1301982	AGT	ATGA	1/1	1/1	0/0	1/1	0/0	frameshift_variant&missense_variant	HIGH	c.614_615delGTinsTGA	p.Ser205fs	LAFE_0F16006G	weakly similar to uniprot|Q02521 Saccharomyces cerevisiae YOR148C SPP2 Essential protein that promotes the first step of splicing and is required for the final stages of spliceosome maturation interacts with Prp2p which may release Spp2p from the spliceosome following the first cleavage reaction
LAFE0F	1314190	TAGG	TG	1/1	1/1	0/0	1/1	0/0	frameshift_variant	HIGH	c.2785_2786delAG	p.Arg929fs	LAFE_0F16160G	similar to uniprot|P53280 Saccharomyces cerevisiae YGR134W CAF130 Part of the evolutionarily-conserved CCR4-NOT transcriptional regulatory complex involved in controlling mRNA initiation elongation and degradation
LAFE0F	1314199	GAAA	GAAAAA	1/1	1/1	0/0	1/1	0/0	frameshift_variant	HIGH	c.2795_2796dupAA	p.Asp933fs	LAFE_0F16160G	similar to uniprot|P53280 Saccharomyces cerevisiae YGR134W CAF130 Part of the evolutionarily-conserved CCR4-NOT transcriptional regulatory complex involved in controlling mRNA initiation elongation and degradation
LAFE0F	1347682	CAA	CAAA	1/1	1/1	0/0	1/1	0/0	frameshift_variant	HIGH	c.85dupA	p.Thr29fs	LAFE_0F16534G	similar to uniprot|P09620 Saccharomyces cerevisiae YGL203C KEX1 Protease involved in the processing of killer toxin and alpha factor precursor cleaves Lys and Arg residues from the C-terminus of peptides and proteins
LAFE0F	1378087	CAAAAAAT	CAAAAAAAT	1/1	1/1	0/0	1/1	0/0	frameshift_variant&start_lost&splice_region_variant	HIGH	c.1dupA	p.Met1fs	LAFE_0F16842G	similar to uniprot|Q02793 Saccharomyces cerevisiae YGL213C SKI8 Ski complex component and WD-repeat protein mediates 3'-5' RNA degradation by the cytoplasmic exosome also required for meiotic double-strand break recombination null mutants have superkiller phenotype
LAFE0F	1399844	G	A	1/1	1/1	0/0	1/1	0/0	stop_gained	HIGH	c.15G>A	p.Trp5*	LAFE_0F17128G	no similarity
LAFE0F	1399849	GGAG	GGAGAG	0/1	0/1	0/0	0/1	0/0	frameshift_variant	HIGH	c.24_25dupAG	p.Gly9fs	LAFE_0F17128G	no similarity
LAFE0F	1399962	CATTGC	TATTC	.	.	0/0	.	1/1	frameshift_variant&missense_variant	HIGH	c.133_137delCATTGinsTATT	p.His45fs	LAFE_0F17128G	no similarity
LAFE0F	1399977	C	T	.	.	0/0	.	1/1	stop_gained	HIGH	c.148C>T	p.Gln50*	LAFE_0F17128G	no similarity
LAFE0F	1400116	ACTC	GCTA	1/1	1/1	0/0	1/1	0/0	stop_gained	HIGH	c.287_290delACTCinsGCTA	p.AsnSer96*	LAFE_0F17128G	no similarity
LAFE0F	1416291	ATTTTTTTTTC	ATTTTTTTTCTTC	1/1	1/1	0/0	1/1	0/0	frameshift_variant	frameshift_variant	HIGH	HIGH	c.871_872insAG	c.870_871insA	p.Leu294fs	p.Leu294fs	LAFE_0F17348G	LAFE_0F17348G	similar to uniprot|P43613 Saccharomyces cerevisiae YFR041C ERJ5 Type I membrane protein with a J domain is required to preserve the folding capacity of the endoplasmic reticulum loss of the non-essential ERJ5 gene leads to a constitutively induced unfolded protein response
LAFE0F	1416291	ATTTTTTTTTC	ATTTTTTTTTTC	0/0	0/0	1/1	0/0	1/1	frameshift_variant	frameshift_variant	HIGH	HIGH	c.871_872insAG	c.870_871insA	p.Leu294fs	p.Leu294fs	LAFE_0F17348G	LAFE_0F17348G	similar to uniprot|P43613 Saccharomyces cerevisiae YFR041C ERJ5 Type I membrane protein with a J domain is required to preserve the folding capacity of the endoplasmic reticulum loss of the non-essential ERJ5 gene leads to a constitutively induced unfolded protein response
LAFE0F	1475203	TAGAA	TAT	1/1	1/1	0/0	1/1	0/0	frameshift_variant&missense_variant	HIGH	c.792_794delTTCinsA	p.Ser264fs	LAFE_0F18140G	highly similar to uniprot|Q02895 Saccharomyces cerevisiae YPL088W Putative aryl alcohol dehydrogenase transcription is activated by paralogous transcription factors Yrm1p and Yrr1p along with genes involved in multidrug resistance
LAFE0F	1475317	GTTTTTTC	GTTTTTTTC	1/1	1/1	0/0	1/1	0/0	frameshift_variant	HIGH	c.675_676insA	p.His228fs	LAFE_0F18140G	highly similar to uniprot|Q02895 Saccharomyces cerevisiae YPL088W Putative aryl alcohol dehydrogenase transcription is activated by paralogous transcription factors Yrm1p and Yrr1p along with genes involved in multidrug resistance
LAFE0F	1475504	GG	TT	1/1	1/1	0/0	1/1	0/0	stop_gained	HIGH	c.494_495delCCinsAA	p.Ser165*	LAFE_0F18140G	highly similar to uniprot|Q02895 Saccharomyces cerevisiae YPL088W Putative aryl alcohol dehydrogenase transcription is activated by paralogous transcription factors Yrm1p and Yrr1p along with genes involved in multidrug resistance
LAFE0F	1475892	ATCAC	AAAA	1/1	1/1	0/0	1/1	0/0	frameshift_variant&missense_variant	HIGH	c.103_106delGTGAinsTTT	p.Val35fs	LAFE_0F18140G	highly similar to uniprot|Q02895 Saccharomyces cerevisiae YPL088W Putative aryl alcohol dehydrogenase transcription is activated by paralogous transcription factors Yrm1p and Yrr1p along with genes involved in multidrug resistance
LAFE0F	1475973	A	C	1/1	1/1	0/0	1/1	0/0	stop_gained	HIGH	c.26T>G	p.Leu9*	LAFE_0F18140G	highly similar to uniprot|Q02895 Saccharomyces cerevisiae YPL088W Putative aryl alcohol dehydrogenase transcription is activated by paralogous transcription factors Yrm1p and Yrr1p along with genes involved in multidrug resistance
LAFE0F	1481721	C	T	1/1	1/1	0/0	1/1	0/0	stop_gained	HIGH	c.679C>T	p.Gln227*	LAFE_0F18184G	similar to uniprot|P15202 Saccharomyces cerevisiae YDR256C CTA1 Catalase A breaks down hydrogen peroxide in the peroxisomal matrix formed by acyl-CoA oxidase (Pox1p) during fatty acid beta-oxidation
LAFE0G	11676	CAAAAAAAT	CAAAAAAAAT	1/1	1/1	1/1	.	1/1	frameshift_variant&start_lost	HIGH	c.1dupA	p.Met1fs	LAFE_0G00122G	similar to uniprot|C5DDC5 Lachancea thermotolerans KLTH0B10098g hypothetical protein
LAFE0G	47866	CG	CAA	0/1	0/1	0/0	1/1	0/0	frameshift_variant&synonymous_variant	HIGH	c.24delCinsTT	p.Asp9fs	LAFE_0G00452G	similar to uniprot|Q6CV19 Kluyveromyces lactis hypothetical protein
LAFE0G	67335	GC	TT	1/0	1/0	0/0	1/1	0/0	stop_gained	missense_variant	HIGH	MODERATE	c.1047_1048delGCinsTT	c.1047G>T	p.GluGln349*	p.Glu349Asp	LAFE_0G00694G	LAFE_0G00694G	similar to uniprot|Q04430 Saccharomyces cerevisiae YDR531W CAB1 Pantothenate kinase (ATP:D-pantothenate 4'-phosphotransferase EC 2.7.1.33) catalyzes the first committed step in the universal biosynthetic pathway for synthesis of coenzyme A (CoA) transcriptionally regulated by Upc2p via a sterol response element
LAFE0G	67335	GC	TC	0/1	0/1	0/0	0/0	0/0	stop_gained	missense_variant	HIGH	MODERATE	c.1047_1048delGCinsTT	c.1047G>T	p.GluGln349*	p.Glu349Asp	LAFE_0G00694G	LAFE_0G00694G	similar to uniprot|Q04430 Saccharomyces cerevisiae YDR531W CAB1 Pantothenate kinase (ATP:D-pantothenate 4'-phosphotransferase EC 2.7.1.33) catalyzes the first committed step in the universal biosynthetic pathway for synthesis of coenzyme A (CoA) transcriptionally regulated by Upc2p via a sterol response element
LAFE0G	148625	GCGTCGTGGCGCGCGACGCTTTGCGTCGCC	GC	1/1	1/1	0/0	1/1	0/0	frameshift_variant	HIGH	c.257_284delTCGTGGCGCGCGACGCTTTGCGTCGCCG	p.Val86fs	LAFE_0G01706G	weakly similar to uniprot|Q04396 Saccharomyces cerevisiae YDR503C LPP1 Lipid phosphate phosphatase catalyzes Mg(2+)-independent dephosphorylation of phosphatidic acid (PA) lysophosphatidic acid and diacylglycerol pyrophosphate involved in control of the cellular levels of phosphatidylinositol and PA
LAFE0G	220186	G	T	0/1	0/1	1/1	0/1	1/1	stop_lost&splice_region_variant	HIGH	c.1152G>T	p.Ter384Tyrext*?	LAFE_0G02366G	similar to uniprot|P53230 Saccharomyces cerevisiae YGR046W TAM41 Mitochondrial protein involved in protein import into the mitochondrial matrix maintains the functional integrity of the TIM23 protein translocator complex viability of null mutant is strain-dependent mRNA is targeted to the bud
LAFE0G	244713	TA	TGCA	0/1	0/1	0/0	0/1	0/0	frameshift_variant	HIGH	c.1322_1323insGC	p.Asn442fs	LAFE_0G02652G	similar to uniprot|P53847 Saccharomyces cerevisiae YNL258C DSL1 Peripheral membrane protein needed for Golgi-to-ER retrograde traffic forms a complex with Sec39p and Tip20p that interacts with ER SNAREs Sec20p and Use1p component of the ER target site that interacts with coatomer interacts with Cin5p
LAFE0G	244717	GCAG	GG	0/1	0/1	0/0	0/1	0/0	frameshift_variant	HIGH	c.1317_1318delTG	p.Ala440fs	LAFE_0G02652G	similar to uniprot|P53847 Saccharomyces cerevisiae YNL258C DSL1 Peripheral membrane protein needed for Golgi-to-ER retrograde traffic forms a complex with Sec39p and Tip20p that interacts with ER SNAREs Sec20p and Use1p component of the ER target site that interacts with coatomer interacts with Cin5p
LAFE0G	264745	GTTTTTTTTA	GTTTTTTTTTA	1/0	1/0	1/1	1/0	1/1	frameshift_variant&splice_region_variant	frameshift_variant&splice_region_variant	HIGH	HIGH	c.1693_1694insA	c.1693_1694insAA		LAFE_0G02894G	LAFE_0G02894G	similar to uniprot|P53617 Saccharomyces cerevisiae YNL251C NRD1 RNA-binding protein subunit of Nrd1 complex (Nrd1p-Nab3p-Sen1p) complex mediates termination of snoRNAs and cryptic unstable transcripts (CUTs) interacts with the C-terminal domain of the RNA polymerase II large subunit (Rpo21p) preferentially at phosphorylated Ser5 H3K4 trimethylation of transcribed regions by Set1p enhances recruit…
LAFE0G	264745	GTTTTTTTTA	GTTTTTTTTTTA	0/1	0/1	0/0	0/1	0/0	frameshift_variant&splice_region_variant	frameshift_variant&splice_region_variant	HIGH	HIGH	c.1693_1694insA	c.1693_1694insAA		LAFE_0G02894G	LAFE_0G02894G	similar to uniprot|P53617 Saccharomyces cerevisiae YNL251C NRD1 RNA-binding protein subunit of Nrd1 complex (Nrd1p-Nab3p-Sen1p) complex mediates termination of snoRNAs and cryptic unstable transcripts (CUTs) interacts with the C-terminal domain of the RNA polymerase II large subunit (Rpo21p) preferentially at phosphorylated Ser5 H3K4 trimethylation of transcribed regions by Set1p enhances recruit…
LAFE0G	348472	A	G	1/1	1/1	1/1	1/1	1/1	start_lost	HIGH	c.2T>C	p.Met1?	LAFE_0G03708G	similar to uniprot|P39543 Saccharomyces cerevisiae YJL192C SOP4 ER-membrane protein suppressor of pma1-7 deletion of SOP4 slows down the export of wild-type Pma1p and Pma1-7 from the ER
LAFE0G	354834	GTTTTTTTTC	GTTTTTTTTTC	1/1	1/1	1/1	1/1	1/1	frameshift_variant	HIGH	c.228_229insA	p.Asn79fs	LAFE_0G03796G	weakly similar to uniprot|P32944 Saccharomyces cerevisiae YJL187C SWE1 Protein kinase that regulates the G2/M transition by inhibition of Cdc28p kinase activity localizes to the nucleus and to the daughter side of the mother-bud neck homolog of S. pombe Wee1p potential Cdc28p substrate
LAFE0G	354899	CCTT	GCT	1/1	1/1	1/1	1/1	1/1	frameshift_variant&missense_variant	HIGH	c.169_172delAAGGinsAGC	p.Lys57fs	LAFE_0G03796G	weakly similar to uniprot|P32944 Saccharomyces cerevisiae YJL187C SWE1 Protein kinase that regulates the G2/M transition by inhibition of Cdc28p kinase activity localizes to the nucleus and to the daughter side of the mother-bud neck homolog of S. pombe Wee1p potential Cdc28p substrate
LAFE0G	425579	ACT	ACCT	1/1	1/1	1/1	1/1	0/0	frameshift_variant	HIGH	c.541dupC	p.Leu181fs	LAFE_0G04720G	weakly similar to uniprot|P46998 Saccharomyces cerevisiae YJL161W FMP33 Putative protein of unknown function the authentic non-tagged protein is detected in highly purified mitochondria in high-throughput studies
LAFE0G	440754	GTA	GTTT	0/1	0/1	0/0	0/1	0/0	frameshift_variant&missense_variant	HIGH	c.1478delTinsAA	p.Ile493fs	LAFE_0G04896G	similar to uniprot|P34110 Saccharomyces cerevisiae YJL154C VPS35 Endosomal subunit of membrane-associated retromer complex required for retrograde transport receptor that recognizes retrieval signals on cargo proteins forms subcomplex with Vps26p and Vps29p that selects cargo proteins for retrieval
LAFE0G	443479	GGCG	GG	0/1	0/1	0/0	0/1	0/0	frameshift_variant	HIGH	c.489_490delCG	p.Gly164fs	LAFE_0G04918G	similar to uniprot|P00431 Saccharomyces cerevisiae YKR066C CCP1 Mitochondrial cytochrome-c peroxidase degrades reactive oxygen species in mitochondria involved in the response to oxidative stress
LAFE0G	492541	CTTTTTTTC	CTTTTTTTTC	1/1	1/1	1/1	1/1	1/1	frameshift_variant	HIGH	c.1720_1721insA	p.Lys577fs	LAFE_0G05534G	weakly similar to uniprot|P04817 Saccharomyces cerevisiae YEL063C (ohnolog of YNL270C) CAN1 Plasma membrane arginine permease requires phosphatidyl ethanolamine (PE) for localization exclusively associated with lipid rafts mutation confers canavanine resistance
LAFE0G	565182	CGGGGGC	CGGGGGGC	0/1	0/1	0/0	0/1	0/0	frameshift_variant	HIGH	c.391_392insC	p.Ala133fs	LAFE_0G06414G	no similarity
LAFE0G	565335	AC	CC	1/0	1/1	0/0	1/1	0/0	frameshift_variant	missense_variant	HIGH	MODERATE	c.242_243insGGCGCGAGGCG	c.244T>G	p.Ser82fs	p.Ser82Ala	LAFE_0G06414G	LAFE_0G06414G	no similarity
LAFE0G	565335	AC	ACCGCCTCGCGCC	0/1	0/0	0/0	0/0	0/1	frameshift_variant	missense_variant	HIGH	MODERATE	c.242_243insGGCGCGAGGCG	c.244T>G	p.Ser82fs	p.Ser82Ala	LAFE_0G06414G	LAFE_0G06414G	no similarity
LAFE0G	565503	CACCTCCCCCCCCT	CACCTCCCCCCCT	0/1	0/1	0/0	0/1	0/0	frameshift_variant	missense_variant&disruptive_inframe_deletion	HIGH	MODERATE	c.64delG	c.63_75delAGGGGGGGGAGGTinsAGGGGGGAGG	p.Gly24fs	p.Gly24_Gly25delinsArg	LAFE_0G06414G	LAFE_0G06414G	no similarity
LAFE0G	565503	CACCTCCCCCCCCT	CCCTCCCCCCT	0/0	0/0	0/0	0/0	1/1	frameshift_variant	missense_variant&disruptive_inframe_deletion	HIGH	MODERATE	c.64delG	c.63_75delAGGGGGGGGAGGTinsAGGGGGGAGG	p.Gly24fs	p.Gly24_Gly25delinsArg	LAFE_0G06414G	LAFE_0G06414G	no similarity
LAFE0G	591497	ATTTC	TTTTA	0/1	0/1	0/0	0/1	0/0	stop_gained	HIGH	c.19_23delGAAATinsTAAAA	p.GluIle7*	LAFE_0G06722G	similar to uniprot|C5DB75 Lachancea thermotolerans KLTH0A00110g hypothetical protein
LAFE0G	592988	AGG	AG	0/0	0/0	0/0	0/0	1/1	frameshift_variant	HIGH	c.796delC	p.Pro266fs	LAFE_0G06744G	highly similar to uniprot|P25297 Saccharomyces cerevisiae YML123C PHO84 High-affinity inorganic phosphate (Pi) transporter and low-affinity manganese transporter regulated by Pho4p and Spt7p mutation confers resistance to arsenate exit from the ER during maturation requires Pho86p
LAFE0G	603058	TAAAAAAG	TAAAAAAAG	1/0	1/0	1/1	1/0	1/1	frameshift_variant	frameshift_variant&missense_variant	HIGH	HIGH	c.1554dupA	c.1555delGinsAA	p.Gly519fs	p.Gly519fs	LAFE_0G06810G	LAFE_0G06810G	weakly similar to Lachancea thermotolerans KLTH0F16962g hypothetical protein
LAFE0G	603058	TAAAAAAG	TAAAAAAAA	0/1	0/1	0/0	0/1	0/0	frameshift_variant	frameshift_variant&missense_variant	HIGH	HIGH	c.1554dupA	c.1555delGinsAA	p.Gly519fs	p.Gly519fs	LAFE_0G06810G	LAFE_0G06810G	weakly similar to Lachancea thermotolerans KLTH0F16962g hypothetical protein
LAFE0G	624022	CGG	CA	0/1	0/1	0/0	0/1	0/0	frameshift_variant&missense_variant	HIGH	c.1373_1374delGGinsA	p.Arg458fs	LAFE_0G07074G	similar to uniprot|P23796 Saccharomyces cerevisiae YMR283C RIT1 2'-O-ribosyl phosphate transferase modifies the initiator methionine tRNA at position 64 to distinguish it from elongator methionine tRNA
LAFE0G	638125	TAA	TA	0/1	0/1	0/0	0/1	0/0	frameshift_variant	HIGH	c.1504delA	p.Phe502fs	LAFE_0G07206G	weakly similar to uniprot|P07267 Saccharomyces cerevisiae YPL154C PEP4 Vacuolar aspartyl protease (proteinase A) required for the posttranslational precursor maturation of vacuolar proteinases important for protein turnover after oxidative damage synthesized as a zymogen self-activates
LAFE0G	639739	C	T	0/1	0/1	0/0	0/1	0/0	splice_acceptor_variant&intron_variant	HIGH	c.48-1G>A		LAFE_0G07228G	some similarities with uniprot|P23642 Saccharomyces cerevisiae YML115C VAN1 Component of the mannan polymerase I which contains Van1p and Mnn9p and is involved in the first steps of mannan synthesis mutants are vanadate-resistant
LAFE0G	671720	GTC	GC	0/1	0/1	0/0	0/1	0/0	frameshift_variant	HIGH	c.379delA	p.Thr127fs	LAFE_0G07558G	similar to uniprot|Q03760 Saccharomyces cerevisiae YML107C PML39 Protein required for nuclear retention of unspliced pre-mRNAs along with Mlp1p and Pml1p anchored to nuclear pore complex via Mlp1p and Mlp2p found with the subset of nuclear pores farthest from the nucleolus may interact with ribosomes
LAFE0G	671725	CG	CTG	0/1	0/1	0/0	0/1	0/0	frameshift_variant	HIGH	c.374_375insA	p.Lys126fs	LAFE_0G07558G	similar to uniprot|Q03760 Saccharomyces cerevisiae YML107C PML39 Protein required for nuclear retention of unspliced pre-mRNAs along with Mlp1p and Pml1p anchored to nuclear pore complex via Mlp1p and Mlp2p found with the subset of nuclear pores farthest from the nucleolus may interact with ribosomes
LAFE0G	681828	CAAAAAAAAC	CAAAAAAAAAC	1/0	1/0	1/1	1/0	1/1	frameshift_variant&missense_variant	frameshift_variant	HIGH	HIGH	c.1143_1152delCAAAAAAAACinsTAAAAGAATAA	c.1151dupA	p.Lys383fs	p.Asn384fs	LAFE_0G07690G	LAFE_0G07690G	similar to uniprot|P49960 Saccharomyces cerevisiae YMR268C PRP24 Splicing factor that reanneals U4 and U6 snRNPs during spliceosome recycling
LAFE0G	681828	CAAAAAAAAC	TAAAAGAATAA	0/1	0/1	0/0	0/1	0/0	frameshift_variant&missense_variant	frameshift_variant	HIGH	HIGH	c.1143_1152delCAAAAAAAACinsTAAAAGAATAA	c.1151dupA	p.Lys383fs	p.Asn384fs	LAFE_0G07690G	LAFE_0G07690G	similar to uniprot|P49960 Saccharomyces cerevisiae YMR268C PRP24 Splicing factor that reanneals U4 and U6 snRNPs during spliceosome recycling
LAFE0G	681915	ACGTC	GCGTT	0/1	0/1	0/0	0/1	0/0	stop_gained	HIGH	c.1230_1234delACGTCinsGCGTT	p.Gln412*	LAFE_0G07690G	similar to uniprot|P49960 Saccharomyces cerevisiae YMR268C PRP24 Splicing factor that reanneals U4 and U6 snRNPs during spliceosome recycling
LAFE0G	694405	GTTCG	ATTCA	0/1	0/1	0/0	0/1	0/0	stop_gained	HIGH	c.1227_1231delCGAACinsTGAAT	p.Gln411*	LAFE_0G07822G	weakly similar to uniprot|Q08729 Saccharomyces cerevisiae YOR264W DSE3 Daughter cell-specific protein may help establish daughter fate
LAFE0G	695630	AGGCA	GGGCATTGCACCAATTA	0/1	0/1	0/0	0/1	0/0	start_lost&synonymous_variant&conservative_inframe_insertion	HIGH	c.2_6delTGCCTinsTAATTGGTGCAATGCCC		LAFE_0G07822G	weakly similar to uniprot|Q08729 Saccharomyces cerevisiae YOR264W DSE3 Daughter cell-specific protein may help establish daughter fate
LAFE0G	728224	TAT	TT	0/1	0/1	0/0	0/0	0/0	frameshift_variant	HIGH	c.571delA	p.Met191fs	LAFE_0G08284G	similar to uniprot|Q08685 Saccharomyces cerevisiae YOR250C CLP1 Subunit of cleavage factor I (CFI) involved in both the endonucleolyitc cleavage and polyadenylation steps of mRNA 3'-end maturation
LAFE0G	735894	G	A	0/1	0/1	0/0	0/1	0/0	stop_gained	HIGH	c.1807C>T	p.Gln603*	LAFE_0G08394G	similar to uniprot|P39011 Saccharomyces cerevisiae YPL161C BEM4 Protein involved in establishment of cell polarity and bud emergence interacts with the Rho1p small GTP-binding protein and with the Rho-type GTPase Cdc42p involved in maintenance of proper telomere length
LAFE0G	788115	GCTAC	AATAG	0/1	0/1	0/0	0/1	0/0	stop_lost&splice_region_variant	HIGH	c.657_*1delGTAGCinsCTATT	p.Ter220Tyrext*?	LAFE_0G09076G	similar to uniprot|P07807 Saccharomyces cerevisiae YOR236W DFR1 Dihydrofolate reductase part of the dTTP biosynthetic pathway involved in folate metabolism possibly required for mitochondrial function
LAFE0G	889583	TAA	GAG	0/1	0/1	0/0	0/1	0/0	stop_lost&splice_region_variant	HIGH	c.2289_2291delTTAinsCTC	p.Ter764Serext*?	LAFE_0G10286G	weakly similar to uniprot|P07272 Saccharomyces cerevisiae YLR014C PPR1 Zinc finger transcription factor containing a Zn(2)-Cys(6) binuclear cluster domain positively regulates transcription of genes involved in uracil biosynthesis activity may be modulated by interaction with Tup1p
LAFE0G	926121	T	G	0/1	0/1	0/0	0/1	0/0	stop_lost&splice_region_variant	HIGH	c.694T>G	p.Ter232Gluext*?	LAFE_0G10748G	similar to uniprot|P40553 Saccharomyces cerevisiae YIL010W DOT5 Nuclear thiol peroxidase which functions as an alkyl-hydroperoxide reductase during post-diauxic growth
LAFE0G	941323	TA	GT	0/1	0/1	0/0	0/1	0/0	stop_gained	HIGH	c.27_28delTAinsGT	p.AsnLys9*	LAFE_0G10968G	similar to uniprot|P40558 Saccharomyces cerevisiae YIL003W CFD1 Highly conserved iron-sulfur cluster binding protein localized in the cytoplasm forms a complex with Nbp35p that is involved in iron-sulfur protein assembly in the cytosol
LAFE0G	941328	ATCT	AT	0/1	0/1	0/0	0/1	0/0	frameshift_variant	HIGH	c.36_37delCT	p.Tyr13fs	LAFE_0G10968G	similar to uniprot|P40558 Saccharomyces cerevisiae YIL003W CFD1 Highly conserved iron-sulfur cluster binding protein localized in the cytoplasm forms a complex with Nbp35p that is involved in iron-sulfur protein assembly in the cytosol
LAFE0G	954345	TAGT	GAAG	0/1	0/1	0/0	0/1	0/0	stop_lost&splice_region_variant	HIGH	c.679_*1delTAGTinsGAAG	p.Ter227Gluext*?	LAFE_0G11210G	similar to uniprot|P40007 Saccharomyces cerevisiae YER002W NOP16 Constituent of 66S pre-ribosomal particles involved in 60S ribosomal subunit biogenesis
LAFE0G	959066	GCTTCTCTCA	ACTTCTCA	0/1	0/1	0/0	0/1	0/0	frameshift_variant&stop_lost&splice_region_variant	HIGH	c.1078_*7delTGAGAGAAGCinsTGAGAAGT	p.Ter360fs	LAFE_0G11298G	highly similar to uniprot|P29055 Saccharomyces cerevisiae YPR086W SUA7 Transcription factor TFIIB a general transcription factor required for transcription initiation and start site selection by RNA polymerase II
LAFE0G	974851	ATAGT	GGAGC	0/1	0/1	0/0	0/1	0/0	stop_lost&splice_region_variant	HIGH	c.1857_*1delATAGTinsGGAGC	p.Ter620Gluext*?	LAFE_0G11474G	weakly similar to uniprot|P40563 Saccharomyces cerevisiae YIR003W AIM21 Protein of unknown function involved in mitochondrial migration along actin filament may interact with ribosomes GFP-fusion protein colocalizes with Sac1p to the actin cytoskeleton
LAFE0G	982519	C	A	0/0	0/0	1/1	0/0	1/1	stop_gained	HIGH	c.123C>A	p.Cys41*	LAFE_0G11584G	no similarity
LAFE0G	982649	CGCCCTGCCCTG	CGCCCTGCCCTGCCCTGCCCTG	0/0	0/0	1/1	0/0	1/1	frameshift_variant	HIGH	c.256_265dupCCTGCCCTGC	p.Arg89fs	LAFE_0G11584G	no similarity
LAFE0G	983444	CCTTTCTTTG	CCTTTG	0/1	0/1	0/0	0/1	0/0	frameshift_variant	HIGH	c.1053_1056delCTTT	p.Phe351fs	LAFE_0G11584G	no similarity
LAFE0G	983618	CAA	CAAA	0/1	0/1	1/1	0/1	1/1	frameshift_variant	HIGH	c.1225dupA	p.Thr409fs	LAFE_0G11584G	no similarity
LAFE0G	983650	A	T	0/1	0/1	0/0	0/1	0/0	stop_lost&splice_region_variant	stop_lost&splice_region_variant	HIGH	HIGH	c.1254A>T	c.1254A>C	p.Ter418Cysext*?	p.Ter418Cysext*?	LAFE_0G11584G	LAFE_0G11584G	no similarity
LAFE0G	983650	A	C	0/0	0/0	1/1	0/0	1/1	stop_lost&splice_region_variant	stop_lost&splice_region_variant	HIGH	HIGH	c.1254A>T	c.1254A>C	p.Ter418Cysext*?	p.Ter418Cysext*?	LAFE_0G11584G	LAFE_0G11584G	no similarity
LAFE0G	1014525	ATC	ATTC	1/1	1/1	0/0	1/1	1/1	frameshift_variant	HIGH	c.2056_2057insA	p.Asp686fs	LAFE_0G11936G	similar to uniprot|P33413 Saccharomyces cerevisiae YHL016C DUR3 Plasma membrane transporter for both urea and polyamines expression is highly sensitive to nitrogen catabolite repression and induced by allophanate the last intermediate of the allantoin degradative pathway
LAFE0G	1043914	ATTTTTTTTC	ATTTTTTTTTTC	0/1	0/1	0/0	0/1	0/0	frameshift_variant&splice_region_variant	HIGH	c.2177_2178insAA		LAFE_0G12354G	weakly similar to uniprot|P38835 Saccharomyces cerevisiae YHR131C (ohnolog of YNL144C) Putative protein of unknown function GFP-fusion protein localizes to the cytoplasm overexpression causes cell cycle delay or arrest contains a PH domain and binds phosphatidylinositols and other lipids in a large-scale study
LAFE0G	1044401	C	A	0/0	0/0	0/0	0/0	1/1	stop_gained	HIGH	c.1699G>T	p.Glu567*	LAFE_0G12354G	weakly similar to uniprot|P38835 Saccharomyces cerevisiae YHR131C (ohnolog of YNL144C) Putative protein of unknown function GFP-fusion protein localizes to the cytoplasm overexpression causes cell cycle delay or arrest contains a PH domain and binds phosphatidylinositols and other lipids in a large-scale study
LAFE0G	1073499	A	T	0/1	0/1	0/0	0/1	0/0	stop_gained	HIGH	c.637A>T	p.Lys213*	LAFE_0G12772G	similar to uniprot|Q6LE92 Saccharomyces cerevisiae YPL041C Protein of unknown function involved in maintenance of proper telomere length
LAFE0G	1096288	TTT	TCCG	0/1	0/1	0/0	0/1	0/0	frameshift_variant&missense_variant	HIGH	c.417_418delAAinsCGG	p.Lys140fs	LAFE_0G13102G	similar to uniprot|Q03375 Saccharomyces cerevisiae YDR482C CWC21 Protein involved in RNA splicing by the spliceosome component of a complex containing Cef1p interacts genetically with ISY1 and BUD13 may bind RNA has similarity to S. pombe Cwf21p
LAFE0G	1109562	ATTTTTTG	ATTTTTTTG	1/1	1/1	1/1	1/1	1/1	frameshift_variant	HIGH	c.977_978insA	p.Asn328fs	LAFE_0G13278G	weakly similar to uniprot|Q6CVS0 Kluyveromyces lactis hypothetical protein
LAFE0G	1158238	C	T	0/1	0/1	0/0	0/1	0/0	stop_gained	HIGH	c.982C>T	p.Gln328*	LAFE_0G13762G	weakly similar to uniprot|Q02770 Saccharomyces cerevisiae YPL064C CWC27 Component of a complex containing Cef1p putatively involved in pre-mRNA splicing has similarity to S. pombe Cwf27p
LAFE0G	1192864	G	C	0/1	0/1	0/0	0/1	0/0	start_lost	HIGH	c.3G>C	p.Met1?	LAFE_0G14246G	similar to uniprot|P38304 Saccharomyces cerevisiae YBR193C MED8 Subunit of the RNA polymerase II mediator complex associates with core polymerase subunits to form the RNA polymerase II holoenzyme essential for transcriptional regulation
LAFE0G	1206646	TAA	TA	0/1	0/1	0/0	0/1	0/0	frameshift_variant	HIGH	c.822delT	p.Tyr275fs	LAFE_0G14400G	similar to uniprot|P38301 Saccharomyces cerevisiae YBR187W GDT1 Putative protein of unknown function expression is reduced in a gcr1 null mutant GFP-fusion protein localizes to the vacuole expression pattern and physical interactions suggest a possible role in ribosome biogenesis
LAFE0G	1207703	GCCC	TCAT	0/1	0/1	0/0	0/1	0/0	stop_gained	HIGH	c.1605_1608delGGGCinsATGA	p.Gly536*	LAFE_0G14422G	similar to uniprot|P38126 Saccharomyces cerevisiae YBR186W PCH2 Nucleolar component of the pachytene checkpoint which prevents chromosome segregation when recombination and chromosome synapsis are defective also represses meiotic interhomolog recombination in the rDNA
LAFE0G	1229423	G	A	0/1	0/1	0/0	0/1	0/0	stop_gained	HIGH	c.25C>T	p.Gln9*	LAFE_0G14620G	weakly similar to uniprot|P32573 Saccharomyces cerevisiae YNL202W SPS19 Peroxisomal 24-dienoyl-CoA reductase auxiliary enzyme of fatty acid beta-oxidation homodimeric enzyme required for growth and sporulation on petroselineate medium expression induced during late sporulation and in the presence of oleate
LAFE0G	1229437	CT	CGC	0/1	0/1	0/0	0/1	0/0	frameshift_variant&missense_variant	HIGH	c.10delAinsGC	p.Ser4fs	LAFE_0G14620G	weakly similar to uniprot|P32573 Saccharomyces cerevisiae YNL202W SPS19 Peroxisomal 24-dienoyl-CoA reductase auxiliary enzyme of fatty acid beta-oxidation homodimeric enzyme required for growth and sporulation on petroselineate medium expression induced during late sporulation and in the presence of oleate
LAFE0G	1235168	T	G	1/1	1/1	1/1	1/1	1/1	stop_lost&splice_region_variant	HIGH	c.1286A>C	p.Ter429Serext*?	LAFE_0G14708G	similar to uniprot|Q2VQ77 Saccharomyces cerevisiae YPL092W SSU1 Plasma membrane sulfite pump involved in sulfite metabolism and required for efficient sulfite efflux major facilitator superfamily protein
LAFE0G	1235195	G	C	0/1	0/1	0/0	0/1	0/0	stop_gained	HIGH	c.1259C>G	p.Ser420*	LAFE_0G14708G	similar to uniprot|Q2VQ77 Saccharomyces cerevisiae YPL092W SSU1 Plasma membrane sulfite pump involved in sulfite metabolism and required for efficient sulfite efflux major facilitator superfamily protein
LAFE0G	1279051	GTGCAGA	ATGCA	0/1	0/1	0/0	0/1	0/0	frameshift_variant&start_lost&synonymous_variant	HIGH	c.-6_1delGTGCAGAinsATGCA	p.Met1fs	LAFE_0G15368G	highly similar to uniprot|P20049 Saccharomyces cerevisiae YBR166C TYR1 Prephenate dehydrogenase involved in tyrosine biosynthesis expression is dependent on phenylalanine levels
LAFE0G	1393374	AGTTAGGG	GGTTTGGA	1/1	1/1	0/0	1/1	0/0	stop_lost&splice_region_variant	HIGH	c.969_976delCCCTAACTinsTCCAAACC	p.Ter326Glnext*?	LAFE_0G16622G	similar to Lachancea thermotolerans KLTH0E02024g hypothetical protein
LAFE0G	1402233	GTT	GT	0/1	0/0	0/0	0/0	0/0	frameshift_variant	HIGH	c.957delT	p.Gln320fs	LAFE_0G16798G	weakly similar to uniprot|C5DH72 Lachancea thermotolerans KLTH0E01870g hypothetical protein
LAFE0G	1493867	GAAAAAT	GAAAAAAT	1/1	1/1	0/0	1/1	0/0	frameshift_variant&start_lost	HIGH	c.1dupA	p.Met1fs	LAFE_0G17744G	highly similar to uniprot|P06780 Saccharomyces cerevisiae YPR165W RHO1 GTP-binding protein of the rho subfamily of Ras-like proteins involved in establishment of cell polarity regulates protein kinase C (Pkc1p) and the cell wall synthesizing enzyme 13-beta-glucan synthase (Fks1p and Gsc2p)
LAFE0G	1496471	T	G	1/1	1/1	0/0	1/1	0/0	stop_lost&splice_region_variant	HIGH	c.785A>C	p.Ter262Serext*?	LAFE_0G17810G	highly similar to uniprot|P18408 Saccharomyces cerevisiae YPR167C MET16 3'-phosphoadenylsulfate reductase reduces 3'-phosphoadenylyl sulfate to adenosine-3'5'-bisphosphate and free sulfite using reduced thioredoxin as cosubstrate involved in sulfate assimilation and methionine metabolism
LAFE0G	1499867	ATG	ATTG	.	.	0/0	.	1/1	frameshift_variant&splice_region_variant	HIGH	c.73_74insA	p.???25fs	LAFE_0G17865R	LAFE_0G17865R
LAFE0G	1510612	CGTAGGCGGGCGGGCGGCGGCTGCGCGGGCG	GCTAGGCA	1/1	1/1	0/0	1/1	0/0	stop_lost&stop_retained_variant&splice_region_variant&intron_variant	HIGH	c.1088_*26delCGTAGGCGGGCGGGCGGCGGCTGCGCGGGCGinsGCTAGGCA	p.Pro363_Ter364delins???	LAFE_0G17986G	similar to uniprot|P22133 Saccharomyces cerevisiae YOL126C MDH2 Cytoplasmic malate dehydrogenase one of three isozymes that catalyze interconversion of malate and oxaloacetate involved in the glyoxylate cycle and gluconeogenesis during growth on two-carbon compounds interacts with Pck1p and Fbp1
LAFE0G	1529258	AGCTACA	CGCTGCG	1/1	1/1	0/0	1/1	0/0	splice_acceptor_variant&splice_region_variant&synonymous_variant&intron_variant	HIGH	c.8-5_9delTGTAGCTinsCGCAGCG	p.4	LAFE_0G18250G	similar to uniprot|P26754 Saccharomyces cerevisiae YNL312W RFA2 Subunit of heterotrimeric Replication Protein A (RPA) which is a highly conserved single-stranded DNA binding protein involved in DNA replication repair and recombination
LAFE0G	1559563	AGCGTCAGAGCACAGCTCTGACGCG	AGCGTCAGAGCACAGCTCTCACGCG	1/1	1/1	0/0	1/1	0/0	frameshift_variant	synonymous_variant	HIGH	LOW	c.267_289delGAGCACAGCTCTGACGCGCGTCA	c.279G>C	p.Gln89fs	p.Leu93Leu	LAFE_0G18646G	LAFE_0G18646G	similar to uniprot|P46950 Saccharomyces cerevisiae YGR197C (ohnolog of YJR015W) SNG1 Protein involved in resistance to nitrosoguanidine (MNNG) and 6-azauracil (6-AU) expression is regulated by transcription factors involved in multidrug resistance
LAFE0G	1559563	AGCGTCAGAGCACAGCTCTGACGCG	AG	0/0	0/0	0/0	0/0	1/1	frameshift_variant	synonymous_variant	HIGH	LOW	c.267_289delGAGCACAGCTCTGACGCGCGTCA	c.279G>C	p.Gln89fs	p.Leu93Leu	LAFE_0G18646G	LAFE_0G18646G	similar to uniprot|P46950 Saccharomyces cerevisiae YGR197C (ohnolog of YJR015W) SNG1 Protein involved in resistance to nitrosoguanidine (MNNG) and 6-azauracil (6-AU) expression is regulated by transcription factors involved in multidrug resistance
LAFE0G	1560263	TC	CT	1/1	1/1	0/0	1/1	0/0	stop_gained	HIGH	c.960_961delTCinsCT	p.Gln321*	LAFE_0G18646G	similar to uniprot|P46950 Saccharomyces cerevisiae YGR197C (ohnolog of YJR015W) SNG1 Protein involved in resistance to nitrosoguanidine (MNNG) and 6-azauracil (6-AU) expression is regulated by transcription factors involved in multidrug resistance
LAFE0H	8084	TGGGGGGA	TGGGGGGGA	1/1	1/1	0/0	1/1	.	frameshift_variant	HIGH	c.1806dupG	p.Lys603fs	LAFE_0H00166G	similar to uniprot|P25611 Saccharomyces cerevisiae YCR106W RDS1 Zinc cluster transcription factor involved in conferring resistance to cycloheximide
LAFE0H	8480	G	A	0/0	0/0	0/0	0/0	1/1	stop_gained	HIGH	c.2196G>A	p.Trp732*	LAFE_0H00166G	similar to uniprot|P25611 Saccharomyces cerevisiae YCR106W RDS1 Zinc cluster transcription factor involved in conferring resistance to cycloheximide
LAFE0H	42824	CAT	CT	0/0	0/0	0/0	0/0	1/1	frameshift_variant	HIGH	c.942delA	p.Tyr315fs	LAFE_0H00408G	similar to uniprot|A2QL16 Aspergillus niger proline racemase
LAFE0H	65610	TAAAAAAAAC	TAAAAAAAC	0/0	0/1	0/0	0/1	0/0	frameshift_variant	HIGH	c.665delT	p.Phe224fs	LAFE_0H00584G	similar to uniprot|P00175 Saccharomyces cerevisiae YML054C CYB2 Cytochrome b2 (L-lactate cytochrome-c oxidoreductase) component of the mitochondrial intermembrane space required for lactate utilization expression is repressed by glucose and anaerobic conditions
LAFE0H	72660	G	T	0/0	0/1	0/0	0/1	0/0	stop_gained	HIGH	c.67G>T	p.Glu23*	LAFE_0H00650G	similar to uniprot|P15380 Saccharomyces cerevisiae YOR348C PUT4 Proline permease required for high-affinity transport of proline also transports the toxic proline analog azetidine-2-carboxylate (AzC) PUT4 transcription is repressed in ammonia-grown cells
LAFE0H	85460	CGCTA	GGCTTA	0/0	0/1	0/0	0/1	0/0	frameshift_variant&stop_lost&splice_region_variant	HIGH	c.1396_*2delTAGCGinsTAAGCC		LAFE_0H00738G	similar to uniprot|P23503 Saccharomyces cerevisiae YNL240C NAR1 Component of the cytosolic iron-sulfur (FeS) protein assembly machinery required for maturation of cytosolic and nuclear FeS proteins and for normal resistance to oxidative stress homologous to human Narf
LAFE0H	119918	GGTA	GGTAA	1/1	1/0	0/1	1/0	1/1	frameshift_variant&synonymous_variant	frameshift_variant	HIGH	HIGH	c.843_845delGGTinsTGTG	c.854dupA	p.Lys283fs	p.Leu286fs	LAFE_0H01068G	LAFE_0H01068G	no similarity
LAFE0H	119918	GGTA	TGTGA	0/0	0/1	0/0	0/1	0/0	frameshift_variant&synonymous_variant	frameshift_variant	HIGH	HIGH	c.843_845delGGTinsTGTG	c.854dupA	p.Lys283fs	p.Leu286fs	LAFE_0H01068G	LAFE_0H01068G	no similarity
LAFE0H	137110	GT	GCT	0/0	0/1	0/0	0/1	0/0	frameshift_variant	HIGH	c.2228_2229insC	p.Ter745fs	LAFE_0H01222G	highly similar to uniprot|P53313 Saccharomyces cerevisiae YGR245C SDA1 Highly conserved nuclear protein required for actin cytoskeleton organization and passage through Start plays a critical role in G1 events binds Nap1p also involved in 60S ribosome biogenesis
LAFE0H	137115	T	G	0/0	0/1	0/0	0/1	0/0	stop_lost&splice_region_variant	HIGH	c.2233T>G	p.Ter745Gluext*?	LAFE_0H01222G	highly similar to uniprot|P53313 Saccharomyces cerevisiae YGR245C SDA1 Highly conserved nuclear protein required for actin cytoskeleton organization and passage through Start plays a critical role in G1 events binds Nap1p also involved in 60S ribosome biogenesis
LAFE0H	142691	CTTTTTTTTTTTC	CTTTTTTTTTTTTC	1/1	0/1	1/1	0/1	0/1	frameshift_variant	HIGH	c.125_126insA	p.Arg46fs	LAFE_0H01310G	no similarity
LAFE0H	142826	ATC	GTT	0/0	0/1	0/0	0/1	0/0	start_lost	HIGH	c.-1_2delGATinsAAC	p.Met1?	LAFE_0H01310G	no similarity
LAFE0H	194616	GGTAGGCGGGGTTC	GTGGGGGTTTT	0/0	0/1	0/0	0/1	0/0	frameshift_variant&stop_lost&splice_region_variant&synonymous_variant	HIGH	c.635_*11delGAACCCCGCCTACinsAAAACCCCCA	p.Ter212fs	LAFE_0H01926G	similar to uniprot|P11746 Saccharomyces cerevisiae YMR043W MCM1 Transcription factor involved in cell-type-specific transcription and pheromone response plays a central role in the formation of both repressor and activator complexes
LAFE0H	214441	CGCTC	CAACCA	0/0	0/1	0/0	0/1	0/0	frameshift_variant&missense_variant	missense_variant	HIGH	MODERATE	c.42_45delGAGCinsTGGTT	c.44G>A	p.Leu14fs	p.Ser15Asn	LAFE_0H02146G	LAFE_0H02146G	similar to uniprot|P38866 Saccharomyces cerevisiae YHR176W FMO1 Flavin-containing monooxygenase localized to the cytoplasmic face of the ER membrane catalyzes oxidation of biological thiols to maintain the ER redox buffer ratio for correct folding of disulfide-bonded proteins
LAFE0H	214441	CGCTC	CGTTC	0/0	0/0	1/1	0/0	0/0	frameshift_variant&missense_variant	missense_variant	HIGH	MODERATE	c.42_45delGAGCinsTGGTT	c.44G>A	p.Leu14fs	p.Ser15Asn	LAFE_0H02146G	LAFE_0H02146G	similar to uniprot|P38866 Saccharomyces cerevisiae YHR176W FMO1 Flavin-containing monooxygenase localized to the cytoplasmic face of the ER membrane catalyzes oxidation of biological thiols to maintain the ER redox buffer ratio for correct folding of disulfide-bonded proteins
LAFE0H	214458	C	T	0/0	0/1	0/0	0/1	0/0	stop_gained	HIGH	c.29G>A	p.Trp10*	LAFE_0H02146G	similar to uniprot|P38866 Saccharomyces cerevisiae YHR176W FMO1 Flavin-containing monooxygenase localized to the cytoplasmic face of the ER membrane catalyzes oxidation of biological thiols to maintain the ER redox buffer ratio for correct folding of disulfide-bonded proteins
LAFE0H	217571	C	A	0/0	0/1	0/0	0/1	0/0	stop_gained	HIGH	c.2377G>T	p.Glu793*	LAFE_0H02212G	similar to uniprot|P38863 Saccharomyces cerevisiae YHR172W SPC97 Component of the microtubule-nucleating Tub4p (gamma-tubulin) complex interacts with Spc110p at the spindle pole body (SPB) inner plaque and with Spc72p at the SPB outer plaque
LAFE0H	264759	GCTGTTTTTTG	ACTGTTTG	0/0	0/1	0/0	0/1	0/0	stop_gained&missense_variant&disruptive_inframe_deletion	conservative_inframe_deletion	HIGH	MODERATE	c.491_501delCAAAAAACAGCinsCAAACAGT	c.492_494delAAA	p.Lys165del	p.Lys165del	LAFE_0H02806G	LAFE_0H02806G	similar to uniprot|P40156 Saccharomyces cerevisiae YNL213C RRG9 Protein of unknown function null mutant lacks mitochondrial DNA and cannot grow on glycerol the authentic non-tagged protein is detected in highly purified mitochondria in high-throughput studies
LAFE0H	264759	GCTGTTTTTTG	GCTGTTTG	0/0	0/0	1/1	0/0	0/0	stop_gained&missense_variant&disruptive_inframe_deletion	conservative_inframe_deletion	HIGH	MODERATE	c.491_501delCAAAAAACAGCinsCAAACAGT	c.492_494delAAA	p.Lys165del	p.Lys165del	LAFE_0H02806G	LAFE_0H02806G	similar to uniprot|P40156 Saccharomyces cerevisiae YNL213C RRG9 Protein of unknown function null mutant lacks mitochondrial DNA and cannot grow on glycerol the authentic non-tagged protein is detected in highly purified mitochondria in high-throughput studies
LAFE0H	298666	T	C	0/0	0/1	0/0	0/1	0/0	start_lost	HIGH	c.1A>G	p.Met1?	LAFE_0H03202G	weakly similar to uniprot|Q07653 Saccharomyces cerevisiae YDL223C (ohnolog of YNL195C) HBT1 Substrate of the Hub1p ubiquitin-like protein that localizes to the shmoo tip (mating projection) mutants are defective for mating projection formation thereby implicating Hbt1p in polarized cell morphogenesis
LAFE0H	376812	CAGT	CTAAC	0/0	0/1	0/0	0/1	0/0	frameshift_variant&stop_gained&stop_lost&splice_region_variant	HIGH	c.1577_1579delACTinsGTTA	p.Tyr526fs	LAFE_0H04280G	similar to uniprot|P38840 Saccharomyces cerevisiae YHR137W ARO9 Aromatic aminotransferase II catalyzes the first step of tryptophan phenylalanine and tyrosine catabolism
LAFE0H	383586	CGTGC	CGTGTGA	0/0	0/1	0/0	0/1	0/0	frameshift_variant&stop_gained&missense_variant	HIGH	c.232delCinsTGA	p.His78fs	LAFE_0H04368G	no similarity
LAFE0H	383657	C	A	0/0	0/1	0/0	0/1	0/0	stop_gained	HIGH	c.299C>A	p.Ser100*	LAFE_0H04368G	no similarity
LAFE0H	383693	GAAAAAAC	GAAAAAC	0/0	0/1	0/0	0/1	0/0	frameshift_variant	HIGH	c.341delA	p.Asn114fs	LAFE_0H04368G	no similarity
LAFE0H	383766	ATTTTTTTTTTTA	ATTTTTTTTTA	0/0	0/1	0/0	0/1	0/0	frameshift_variant	HIGH	c.418_419delTT	p.Leu140fs	LAFE_0H04368G	no similarity
LAFE0H	383866	C	T	0/0	0/1	0/0	0/1	0/0	stop_gained	HIGH	c.508C>T	p.Gln170*	LAFE_0H04368G	no similarity
LAFE0H	383923	C	T	0/0	0/1	0/0	0/1	0/0	stop_gained	HIGH	c.565C>T	p.Gln189*	LAFE_0H04368G	no similarity
LAFE0H	438110	GT	AC	0/0	0/1	0/0	0/1	0/0	stop_gained	HIGH	c.1263_1264delACinsGT	p.Gln422*	LAFE_0H05050G	similar to uniprot|Q04934 Saccharomyces cerevisiae YDR229W IVY1 Phospholipid-binding protein that interacts with both Ypt7p and Vps33p may partially counteract the action of Vps33p and vice versa localizes to the rim of the vacuole as cells approach stationary phase
LAFE0H	440286	TAA	TA	0/0	0/1	0/0	0/1	0/0	frameshift_variant	HIGH	c.688delA	p.Asn231fs	LAFE_0H05072G	similar to uniprot|P36521 Saccharomyces cerevisiae YDL202W MRPL11 Mitochondrial ribosomal protein of the large subunit
LAFE0H	444404	TCACGTCA	GCACGTCA	1/1	1/0	1/1	1/0	1/1	stop_lost&splice_region_variant	stop_lost&splice_region_variant	HIGH	HIGH	c.1200A>C	c.1193_1200delTGACGTGAinsCGACATGC	p.Ter400Cysext*?	p.LeuThrTer398ProThrCysext*?	LAFE_0H05138G	LAFE_0H05138G	no similarity
LAFE0H	444404	TCACGTCA	GCATGTCG	0/0	0/1	0/0	0/1	0/0	stop_lost&splice_region_variant	stop_lost&splice_region_variant	HIGH	HIGH	c.1200A>C	c.1193_1200delTGACGTGAinsCGACATGC	p.Ter400Cysext*?	p.LeuThrTer398ProThrCysext*?	LAFE_0H05138G	LAFE_0H05138G	no similarity
LAFE0H	444548	ACGCTGACCGGCCC	GCGCGCCCGCCCG	0/0	0/1	0/0	0/1	0/0	frameshift_variant&missense_variant	HIGH	c.1043_1056delGGGCCGGTCAGCGTinsCGGGCGGGCGCGC	p.Arg348fs	LAFE_0H05138G	no similarity
LAFE0H	444701	GTTTTTTTTTC	GTTTTTTTTTTTC	1/1	1/1	1/1	1/1	1/1	frameshift_variant	HIGH	c.893_894insAA	p.Asn301fs	LAFE_0H05138G	no similarity
LAFE0H	471414	GAAACG	GAACA	0/0	0/1	0/0	0/1	0/0	frameshift_variant&missense_variant	HIGH	c.75_77delCGTinsTG	p.Val26fs	LAFE_0H05424G	similar to uniprot|Q04925 Saccharomyces cerevisiae YDR222W (ohnolog of YLR225C) Protein of unknown function green fluorescent protein (GFP)-fusion protein localizes to the cytoplasm in a punctate pattern
LAFE0H	485212	ATT	AT	0/0	0/1	0/0	0/1	0/0	frameshift_variant	HIGH	c.1511delA	p.Lys504fs	LAFE_0H05556G	weakly similar to uniprot|P07248 Saccharomyces cerevisiae YDR216W ADR1 Carbon source-responsive zinc-finger transcription factor required for transcription of the glucose-repressed gene ADH2 of peroxisomal protein genes and of genes required for ethanol glycerol and fatty acid utilization
LAFE0H	520832	CAT	CAAA	0/0	0/1	0/0	0/1	0/0	frameshift_variant&missense_variant	HIGH	c.36delAinsTT	p.Lys12fs	LAFE_0H05886G	similar to uniprot|Q03455 Saccharomyces cerevisiae YDR205W MSC2 Member of the cation diffusion facilitator family localizes to the endoplasmic reticulum and nucleus mutations affect the cellular distribution of zinc and also confer defects in meiotic recombination between homologous chromatids
LAFE0H	528714	TAAAAAAAT	TAAAAAAAAAT	0/0	0/1	0/0	0/1	0/0	frameshift_variant	HIGH	c.53_54dupAA	p.Leu19fs	LAFE_0H06040G	similar to uniprot|Q03942 Saccharomyces cerevisiae YDR198C RKM2 Ribosomal protein lysine methyltransferase responsible for trimethylation of the lysine residue at position 3 of Rpl12Ap and Rpl12Bp
LAFE0H	545449	CT	CTTTAT	0/0	0/1	0/0	0/1	0/0	frameshift_variant	HIGH	c.1183_1184insATAA	p.Lys395fs	LAFE_0H06260G	similar to uniprot|P53688 Saccharomyces cerevisiae YDR191W HST4 Member of the Sir2 family of NAD(+)-dependent protein deacetylases involved along with Hst3p in silencing at telomeres cell cycle progression radiation resistance genomic stability and short-chain fatty acid metabolism
LAFE0H	559599	CTTTTTTTTC	CTTTTTTTTTC	1/1	1/1	1/1	1/1	1/1	frameshift_variant	HIGH	c.61dupT	p.Ser21fs	LAFE_0H06458G	weakly similar to uniprot|Q6Q540 Saccharomyces cerevisiae YDR184C ATC1 Nuclear protein possibly involved in regulation of cation stress responses and/or in the establishment of bipolar budding pattern
LAFE0H	572893	AAGTG	GAGTA	0/0	0/1	0/0	0/1	0/0	stop_lost&splice_region_variant	splice_region_variant&stop_retained_variant	HIGH	LOW	c.1257_1261delCACTTinsTACTC	c.728_*3delAAGTGinsGAGTA	p.Ter421Glnext*?	p.244	LAFE_0H06634G	LAFE_0H06612G	similar to uniprot|Q03984 Saccharomyces cerevisiae YDR179W-A Putative protein of unknown function
LAFE0H	604007	ATAAAA	AGAAG	0/1	0/1	0/0	0/1	0/0	frameshift_variant&missense_variant	HIGH	c.1028_1032delTAAAAinsGAAG	p.Ile343fs	LAFE_0H06986G	similar to uniprot|P07250 Saccharomyces cerevisiae YDR173C ARG82 Inositol polyphosphate multikinase (IPMK) sequentially phosphorylates Ins(145)P3 to form Ins(13456)P5 also has diphosphoinositol polyphosphate synthase activity regulates arginine- phosphate- and nitrogen-responsive genes
LAFE0H	642540	G	A	0/1	0/1	0/0	0/1	0/0	stop_gained	HIGH	c.2180G>A	p.Trp727*	LAFE_0H07404G	similar to uniprot|Q07268 Saccharomyces cerevisiae YLR144C ACF2 Intracellular beta-13-endoglucanase expression is induced during sporulation may have a role in cortical actin cytoskeleton assembly
LAFE0H	819790	CAAA	CA	1/0	1/0	0/0	1/0	0/0	frameshift_variant	synonymous_variant	HIGH	LOW	c.1791_1792delTT	c.1792T>C	p.Leu598fs	p.Leu598Leu	LAFE_0H09252G	LAFE_0H09252G	similar to uniprot|Q12325 Saccharomyces cerevisiae YLR092W SUL2 High affinity sulfate permease sulfate uptake is mediated by specific sulfate transporters Sul1p and Sul2p which control the concentration of endogenous activated sulfate intermediates
LAFE0H	819790	CAAA	CAGA	0/1	0/1	0/0	0/1	0/0	frameshift_variant	synonymous_variant	HIGH	LOW	c.1791_1792delTT	c.1792T>C	p.Leu598fs	p.Leu598Leu	LAFE_0H09252G	LAFE_0H09252G	similar to uniprot|Q12325 Saccharomyces cerevisiae YLR092W SUL2 High affinity sulfate permease sulfate uptake is mediated by specific sulfate transporters Sul1p and Sul2p which control the concentration of endogenous activated sulfate intermediates
LAFE0H	847862	CTTT	CT	0/1	0/1	0/0	0/1	0/0	frameshift_variant	HIGH	c.1193_1194delAA	p.Ser399fs	LAFE_0H09516G	similar to uniprot|Q12267 Saccharomyces cerevisiae YLR086W SMC4 Subunit of the condensin complex reorganizes chromosomes during cell division forms a complex with Smc2p that has ATP-hydrolyzing and DNA-binding activity required for tRNA gene clustering at the nucleolus potential Cdc28p substrate
LAFE0H	847870	GG	GCTG	0/1	0/1	0/0	0/1	0/0	frameshift_variant	HIGH	c.1187_1188insAG	p.Arg397fs	LAFE_0H09516G	similar to uniprot|Q12267 Saccharomyces cerevisiae YLR086W SMC4 Subunit of the condensin complex reorganizes chromosomes during cell division forms a complex with Smc2p that has ATP-hydrolyzing and DNA-binding activity required for tRNA gene clustering at the nucleolus potential Cdc28p substrate
LAFE0H	850188	ACAACGTTATGGACGAGTCAATTCTCG	AG	0/1	0/1	0/0	0/1	0/0	frameshift_variant	HIGH	c.657_681delCAACGTTATGGACGAGTCAATTCTC	p.Tyr219fs	LAFE_0H09538G	highly similar to uniprot|Q12509 Saccharomyces cerevisiae YLR085C ARP6 Actin-related protein that binds nucleosomes a component of the SWR1 complex which exchanges histone variant H2AZ (Htz1p) for chromatin-bound histone H2A
LAFE0H	906134	GAAA	GAT	0/1	0/1	0/0	0/1	0/0	frameshift_variant&missense_variant	HIGH	c.1970_1971delAAinsT	p.Lys657fs	LAFE_0H10066G	similar to uniprot|Q03834 Saccharomyces cerevisiae YDR097C MSH6 Protein required for mismatch repair in mitosis and meiosis forms a complex with Msh2p to repair both single-base insertion-deletion mispairs potentially phosphorylated by Cdc28p
LAFE0H	992832	CTGT	CT	0/1	0/1	0/0	0/1	0/0	frameshift_variant	HIGH	c.763_764delAC	p.Thr255fs	LAFE_0H11034G	no similarity
LAFE0H	993044	TGCCTCCGCTTGTCTCCGCCG	TGCCTCCGCTTGTCTCCGCCGCCTCCGCTTGTCTCCGCCG	0/1	0/1	0/0	0/1	0/0	frameshift_variant	HIGH	c.533_534insCGGCGGAGACAAGCGGAGG	p.Gln185fs	LAFE_0H11034G	no similarity
LAFE0H	993090	GCCCCCCA	GCCCCCCCA	0/0	0/0	1/1	0/0	1/1	frameshift_variant	HIGH	c.501_502insG	p.Pro170fs	LAFE_0H11034G	no similarity
LAFE0H	993228	TCACG	TCAGGCACT	0/0	0/0	1/1	0/0	1/1	frameshift_variant&missense_variant	HIGH	c.366_367delCGinsAGTGCC	p.Arg124fs	LAFE_0H11034G	no similarity
LAFE0H	993533	ATTCTTGG	GTTTGTAGGA	0/1	0/1	0/0	0/1	0/0	frameshift_variant&missense_variant	HIGH	c.58_65delCCAAGAATinsTCCTACAAAC	p.Pro20fs	LAFE_0H11034G	no similarity
LAFE0H	1002439	TAA	TAAA	1/1	1/1	1/1	1/1	1/1	frameshift_variant	HIGH	c.579dupA	p.Glu194fs	LAFE_0H11188G	similar to uniprot|Q6Q559 Saccharomyces cerevisiae YDR067C OCA6 Cytoplasmic protein required for replication of Brome mosaic virus in S. cerevisiae which is a model system for studying positive-strand RNA virus replication null mutation confers sensitivity to tunicamycin and DTT
LAFE0H	1002474	T	G	0/1	0/1	0/0	0/1	0/0	stop_gained	HIGH	c.611T>G	p.Leu204*	LAFE_0H11188G	similar to uniprot|Q6Q559 Saccharomyces cerevisiae YDR067C OCA6 Cytoplasmic protein required for replication of Brome mosaic virus in S. cerevisiae which is a model system for studying positive-strand RNA virus replication null mutation confers sensitivity to tunicamycin and DTT
LAFE0H	1002521	A	T	0/1	0/1	0/0	0/1	0/0	stop_gained	HIGH	c.658A>T	p.Lys220*	LAFE_0H11188G	similar to uniprot|Q6Q559 Saccharomyces cerevisiae YDR067C OCA6 Cytoplasmic protein required for replication of Brome mosaic virus in S. cerevisiae which is a model system for studying positive-strand RNA virus replication null mutation confers sensitivity to tunicamycin and DTT
LAFE0H	1012709	AGAAT	CGAAA	0/1	0/1	0/0	0/1	0/0	stop_lost&splice_region_variant	HIGH	c.668_*3delAGAATinsCGAAA	p.Ter223Serext*?	LAFE_0H11342G	similar to uniprot|P40084 Saccharomyces cerevisiae YER139C (ohnolog of YDR066C) RTR1 CTD phosphatase dephosphorylates S5-P in the C-terminal domain of Rpo21p has a cysteine-rich motif required for function and conserved in eukaryotes shuttles between the nucleus and cytoplasm
LAFE0H	1013840	C	T	0/1	0/1	0/0	0/1	0/0	stop_gained	HIGH	c.54G>A	p.Trp18*	LAFE_0H11364G	similar to uniprot|Q6Q5U4 Saccharomyces cerevisiae YDR065W RRG1 Protein of unknown function required for vacuolar acidification and mitochondrial genome maintenance the authentic non-tagged protein is detected in highly purified mitochondria in high-throughput studies
LAFE0H	1032343	CAA	CAAA	0/1	0/1	0/0	0/1	0/0	frameshift_variant&start_lost	HIGH	c.1dupA	p.Met1fs	LAFE_0H11628G	similar to uniprot|C5E2W0 Lachancea thermotolerans KLTH0H08140g hypothetical protein
LAFE0H	1047060	GTTTTTG	GTTTTTC	1/0	0/1	0/0	0/1	0/0	frameshift_variant&missense_variant	synonymous_variant	HIGH	LOW	c.849_854delCAAAAAinsGAAAC	c.849C>G	p.Asn285fs	p.Gly283Gly	LAFE_0H11782G	LAFE_0H11782G	similar to uniprot|P32319 Saccharomyces cerevisiae YBL017C PEP1 Type I transmembrane sorting receptor for multiple vacuolar hydrolases cycles between the late-Golgi and prevacuolar endosome-like compartments
LAFE0H	1047060	GTTTTTG	GGTTTC	0/1	0/0	0/0	0/0	0/0	frameshift_variant&missense_variant	synonymous_variant	HIGH	LOW	c.849_854delCAAAAAinsGAAAC	c.849C>G	p.Asn285fs	p.Gly283Gly	LAFE_0H11782G	LAFE_0H11782G	similar to uniprot|P32319 Saccharomyces cerevisiae YBL017C PEP1 Type I transmembrane sorting receptor for multiple vacuolar hydrolases cycles between the late-Golgi and prevacuolar endosome-like compartments
LAFE0H	1047132	CACG	AACT	0/1	0/1	0/0	0/1	0/0	stop_gained	HIGH	c.780_783delCGTGinsAGTT	p.Cys260*	LAFE_0H11782G	similar to uniprot|P32319 Saccharomyces cerevisiae YBL017C PEP1 Type I transmembrane sorting receptor for multiple vacuolar hydrolases cycles between the late-Golgi and prevacuolar endosome-like compartments
LAFE0H	1047448	G	T	0/1	0/1	0/0	0/1	0/0	stop_gained	HIGH	c.467C>A	p.Ser156*	LAFE_0H11782G	similar to uniprot|P32319 Saccharomyces cerevisiae YBL017C PEP1 Type I transmembrane sorting receptor for multiple vacuolar hydrolases cycles between the late-Golgi and prevacuolar endosome-like compartments
LAFE0H	1073667	GAAA	GA	0/1	0/1	0/0	0/1	0/0	frameshift_variant	HIGH	c.660_661delAA	p.Ser221fs	LAFE_0H12024G	weakly similar to uniprot|Q06160 Saccharomyces cerevisiae YLR313C (ohnolog of YLL021W) SPH1 Protein involved in shmoo formation and bipolar bud site selection homologous to Spa2p localizes to sites of polarized growth in a cell cycle dependent- and Spa2p-dependent manner interacts with MAPKKs Mkk1p Mkk2p and Ste7p
LAFE0H	1073673	TT	TTCT	0/1	0/1	0/0	0/1	0/0	frameshift_variant	HIGH	c.665_666insCT	p.Leu222fs	LAFE_0H12024G	weakly similar to uniprot|Q06160 Saccharomyces cerevisiae YLR313C (ohnolog of YLL021W) SPH1 Protein involved in shmoo formation and bipolar bud site selection homologous to Spa2p localizes to sites of polarized growth in a cell cycle dependent- and Spa2p-dependent manner interacts with MAPKKs Mkk1p Mkk2p and Ste7p
LAFE0H	1090721	G	T	0/1	0/1	0/0	0/1	0/0	stop_gained	HIGH	c.307G>T	p.Glu103*	LAFE_0H12244G	no similarity
LAFE0H	1090784	CTGCGGCGCCA	GTGA	0/1	0/1	0/0	0/1	0/0	frameshift_variant&missense_variant	missense_variant	HIGH	MODERATE	c.370_379delCTGCGGCGCCinsGTG	c.380A>C	p.Leu124fs	p.Gln127Pro	LAFE_0H12244G	LAFE_0H12244G	no similarity
LAFE0H	1090784	CTGCGGCGCCA	CTGCGGCGCCC	0/0	0/0	0/1	0/0	0/1	frameshift_variant&missense_variant	missense_variant	HIGH	MODERATE	c.370_379delCTGCGGCGCCinsGTG	c.380A>C	p.Leu124fs	p.Gln127Pro	LAFE_0H12244G	LAFE_0H12244G	no similarity
LAFE0H	1090983	GTGC	TTGTC	0/1	0/1	0/0	0/1	0/0	frameshift_variant&missense_variant	HIGH	c.569_571delGTGinsTTGT	p.Cys190fs	LAFE_0H12244G	no similarity
LAFE0H	1104354	ATTTTTTTTTA	ATTTTTTTTTTA	1/0	1/0	1/1	1/0	1/1	frameshift_variant&stop_lost&splice_region_variant	frameshift_variant&splice_region_variant	HIGH	HIGH	c.1415delA	c.1414_1415insA	p.Ter472fs		LAFE_0H12420G	LAFE_0H12420G	highly similar to uniprot|P17649 Saccharomyces cerevisiae YGR019W UGA1 Gamma-aminobutyrate (GABA) transaminase (4-aminobutyrate aminotransferase) involved in the 4-aminobutyrate and glutamate degradation pathways required for normal oxidative stress tolerance and nitrogen utilization
LAFE0H	1104354	ATTTTTTTTTA	ATTTTTTTTA	0/1	0/1	0/0	0/1	0/0	frameshift_variant&stop_lost&splice_region_variant	frameshift_variant&splice_region_variant	HIGH	HIGH	c.1415delA	c.1414_1415insA	p.Ter472fs		LAFE_0H12420G	LAFE_0H12420G	highly similar to uniprot|P17649 Saccharomyces cerevisiae YGR019W UGA1 Gamma-aminobutyrate (GABA) transaminase (4-aminobutyrate aminotransferase) involved in the 4-aminobutyrate and glutamate degradation pathways required for normal oxidative stress tolerance and nitrogen utilization
LAFE0H	1107904	TGG	TG	0/1	0/1	0/0	0/1	0/0	frameshift_variant	HIGH	c.39delC	p.His14fs	LAFE_0H12464G	some similarities with uniprot|P46672 Saccharomyces cerevisiae YGL105W ARC1 Protein that binds tRNA and methionyl- and glutamyl-tRNA synthetases (Mes1p and Gus1p) delivering tRNA to them stimulating catalysis and ensuring their localization to the cytoplasm also binds quadruplex nucleic acids
LAFE0H	1107925	GAAAAAAAAAAAAAAAAC	GAAAAAAAAAAAAACAAC	0/1	0/1	0/0	0/1	0/0	frameshift_variant	missense_variant	HIGH	MODERATE	c.4delT	c.6T>G	p.Ser7fs	p.Phe2Leu	LAFE_0H12464G	LAFE_0H12464G	some similarities with uniprot|P46672 Saccharomyces cerevisiae YGL105W ARC1 Protein that binds tRNA and methionyl- and glutamyl-tRNA synthetases (Mes1p and Gus1p) delivering tRNA to them stimulating catalysis and ensuring their localization to the cytoplasm also binds quadruplex nucleic acids
LAFE0H	1107925	GAAAAAAAAAAAAAAAAC	GAAAAAAAAAAAAAAAC	0/0	0/0	0/0	0/0	0/1	frameshift_variant	missense_variant	HIGH	MODERATE	c.4delT	c.6T>G	p.Ser7fs	p.Phe2Leu	LAFE_0H12464G	LAFE_0H12464G	some similarities with uniprot|P46672 Saccharomyces cerevisiae YGL105W ARC1 Protein that binds tRNA and methionyl- and glutamyl-tRNA synthetases (Mes1p and Gus1p) delivering tRNA to them stimulating catalysis and ensuring their localization to the cytoplasm also binds quadruplex nucleic acids
LAFE0H	1108940	GGCTTC	GGCTTGCTTC	0/1	0/1	0/0	0/1	0/0	frameshift_variant&splice_region_variant	HIGH	c.1385_1386insAAGC		LAFE_0H12508G	similar to uniprot|P31755 Saccharomyces cerevisiae YGL038C OCH1 Mannosyltransferase of the cis-Golgi apparatus initiates the polymannose outer chain elongation of N-linked oligosaccharides of glycoproteins
LAFE0H	1135903	GTA	GTAA	1/0	1/0	1/1	1/0	1/1	frameshift_variant	frameshift_variant	HIGH	HIGH	c.4436dupT	c.4443dupA	p.Asp1482fs	p.Asp1482fs	LAFE_0H12816G	LAFE_0H12816G	similar to uniprot|P04821 Saccharomyces cerevisiae YLR310C (ohnolog of YLL016W) CDC25 Membrane bound guanine nucleotide exchange factor (GEF or GDP-release factor) indirectly regulates adenylate cyclase through activation of Ras1p and Ras2p by stimulating the exchange of GDP for GTP required for progression through G1
LAFE0H	1135903	GTA	GTTA	0/1	0/1	0/0	0/1	0/0	frameshift_variant	frameshift_variant	HIGH	HIGH	c.4436dupT	c.4443dupA	p.Asp1482fs	p.Asp1482fs	LAFE_0H12816G	LAFE_0H12816G	similar to uniprot|P04821 Saccharomyces cerevisiae YLR310C (ohnolog of YLL016W) CDC25 Membrane bound guanine nucleotide exchange factor (GEF or GDP-release factor) indirectly regulates adenylate cyclase through activation of Ras1p and Ras2p by stimulating the exchange of GDP for GTP required for progression through G1
LAFE0H	1135943	T	A	0/1	0/1	0/0	0/1	0/0	stop_gained	HIGH	c.4475T>A	p.Leu1492*	LAFE_0H12816G	similar to uniprot|P04821 Saccharomyces cerevisiae YLR310C (ohnolog of YLL016W) CDC25 Membrane bound guanine nucleotide exchange factor (GEF or GDP-release factor) indirectly regulates adenylate cyclase through activation of Ras1p and Ras2p by stimulating the exchange of GDP for GTP required for progression through G1
LAFE0H	1136064	CAGGT	TGGGC	0/1	0/1	0/0	0/1	0/0	stop_lost&splice_region_variant	HIGH	c.4596_4600delCAGGTinsTGGGC	p.ArgTer1533GlyArgext*?	LAFE_0H12816G	similar to uniprot|P04821 Saccharomyces cerevisiae YLR310C (ohnolog of YLL016W) CDC25 Membrane bound guanine nucleotide exchange factor (GEF or GDP-release factor) indirectly regulates adenylate cyclase through activation of Ras1p and Ras2p by stimulating the exchange of GDP for GTP required for progression through G1
LAFE0H	1147501	AT	ACT	0/1	0/1	0/0	0/1	0/0	frameshift_variant	HIGH	c.1291_1292insG	p.Ile431fs	LAFE_0H12970G	similar to uniprot|P09880 Saccharomyces cerevisiae YJL087C TRL1 tRNA ligase required for tRNA splicing and for both splicing and translation of HAC1 mRNA in the UPR has phosphodiesterase polynucleotide kinase and ligase activities localized at the inner nuclear envelope and partially to polysomes
LAFE0H	1147511	ACA	AA	0/1	0/1	0/0	0/1	0/0	frameshift_variant	HIGH	c.1281delG	p.Ile431fs	LAFE_0H12970G	similar to uniprot|P09880 Saccharomyces cerevisiae YJL087C TRL1 tRNA ligase required for tRNA splicing and for both splicing and translation of HAC1 mRNA in the UPR has phosphodiesterase polynucleotide kinase and ligase activities localized at the inner nuclear envelope and partially to polysomes
LAFE0H	1148708	CA	CTTA	0/1	0/1	0/0	0/1	0/0	frameshift_variant	HIGH	c.84_85insAA	p.Glu29fs	LAFE_0H12970G	similar to uniprot|P09880 Saccharomyces cerevisiae YJL087C TRL1 tRNA ligase required for tRNA splicing and for both splicing and translation of HAC1 mRNA in the UPR has phosphodiesterase polynucleotide kinase and ligase activities localized at the inner nuclear envelope and partially to polysomes
LAFE0H	1159006	G	T	0/1	0/1	0/0	0/1	0/0	stop_gained	HIGH	c.2104G>T	p.Glu702*	LAFE_0H13080G	highly similar to uniprot|P47031 Saccharomyces cerevisiae YJL082W (ohnolog of YKR018C) IML2 Protein of unknown function the authentic non-tagged protein is detected in highly purified mitochondria in high-throughput studies
LAFE0H	1161900	C	T	0/1	0/1	0/0	0/1	0/0	stop_gained	HIGH	c.51G>A	p.Trp17*	LAFE_0H13124G	highly similar to uniprot|B5XVI3 Klebsiella pneumoniae cupin domain-containing protein
LAFE0H	1166220	CGG	CG	0/0	0/0	1/1	0/0	0/0	frameshift_variant	HIGH	c.536delC	p.Ala180fs	LAFE_0H13190G	no similarity
LAFE0H	1166293	ACTCGCCCGCATCC	TCTC	0/0	0/0	1/1	0/0	1/1	frameshift_variant&missense_variant	HIGH	c.452_465delGGATGCGGGCGAGTinsGAGA	p.Met152fs	LAFE_0H13190G	no similarity
LAFE0H	1166413	GGCACCACGCACCACG	GGCACCACG	0/0	0/0	1/1	0/0	1/1	frameshift_variant	HIGH	c.330_336delCGTGGTG	p.Arg113fs	LAFE_0H13190G	no similarity
LAFE0H	1183804	TAA	TA	0/1	0/1	0/0	0/1	0/0	frameshift_variant	HIGH	c.3598delA	p.Lys1200fs	LAFE_0H13344G	weakly similar to uniprot|P47035 Saccharomyces cerevisiae YJL076W (ohnolog of YKR010C) NET1 Core subunit of the RENT complex which is a complex involved in nucleolar silencing and telophase exit stimulates transcription by RNA polymerase I and regulates nucleolar structure
LAFE0H	1250470	TAAAGA	TG	0/1	0/1	0/0	0/1	0/0	frameshift_variant&synonymous_variant	HIGH	c.2079_2083delAAAGAinsG	p.Lys694fs	LAFE_0H14202G	similar to uniprot|P18480 Saccharomyces cerevisiae YBR289W SNF5 Subunit of the SWI/SNF chromatin remodeling complex involved in transcriptional regulation functions interdependently in transcriptional activation with Snf2p and Snf6p
LAFE0H	1250486	TTAAAAC	CAAAGAA	0/1	0/1	0/0	0/1	0/0	stop_lost&splice_region_variant	HIGH	c.2094_*3delTTAAAACinsCAAAGAA	p.Ter699Lysext*?	LAFE_0H14202G	similar to uniprot|P18480 Saccharomyces cerevisiae YBR289W SNF5 Subunit of the SWI/SNF chromatin remodeling complex involved in transcriptional regulation functions interdependently in transcriptional activation with Snf2p and Snf6p
LAFE0H	1332501	TC	AG	0/1	0/1	0/0	0/1	0/0	stop_gained	HIGH	c.1134_1135delGAinsCT	p.MetLys378*	LAFE_0H15170G	highly similar to uniprot|P54781 Saccharomyces cerevisiae YMR015C ERG5 C-22 sterol desaturase a cytochrome P450 enzyme that catalyzes the formation of the C-22(23) double bond in the sterol side chain in ergosterol biosynthesis may be a target of azole antifungal drugs
LAFE0H	1335181	CCCTCCTT	TCCTCTC	0/1	0/1	0/0	0/1	0/0	frameshift_variant&missense_variant	HIGH	c.1846_1853delAAGGAGGGinsGAGAGGA	p.Lys616fs	LAFE_0H15214G	weakly similar to uniprot|P53438 Saccharomyces cerevisiae YMR016C (ohnolog of YKL043W) SOK2 Nuclear protein that plays a regulatory role in the cyclic AMP (cAMP)-dependent protein kinase (PKA) signal transduction pathway negatively regulates pseudohyphal differentiation homologous to several transcription factors
LAFE0H	1335221	G	A	0/0	0/0	1/1	0/0	0/0	stop_gained	HIGH	c.1813C>T	p.Gln605*	LAFE_0H15214G	weakly similar to uniprot|P53438 Saccharomyces cerevisiae YMR016C (ohnolog of YKL043W) SOK2 Nuclear protein that plays a regulatory role in the cyclic AMP (cAMP)-dependent protein kinase (PKA) signal transduction pathway negatively regulates pseudohyphal differentiation homologous to several transcription factors
LAFE0H	1341401	GTTTTTG	GTTTTTTG	0/1	0/1	0/0	0/1	0/0	frameshift_variant	HIGH	c.8dupT	p.Leu3fs	LAFE_0H15280G	similar to uniprot|P50264 Saccharomyces cerevisiae YMR020W FMS1 Polyamine oxidase converts spermine to spermidine which is required for the essential hypusination modification of translation factor eIF-5A also involved in pantothenic acid biosynthesis
LAFE0H	1341411	GTGCACTTT	ATGTAGTTC	1/0	1/0	0/0	1/0	0/0	stop_gained	missense_variant	HIGH	MODERATE	c.13_21delGTGCACTTTinsATGTAGTTC	c.13G>A	p.ValHis5*	p.Val5Met	LAFE_0H15280G	LAFE_0H15280G	similar to uniprot|P50264 Saccharomyces cerevisiae YMR020W FMS1 Polyamine oxidase converts spermine to spermidine which is required for the essential hypusination modification of translation factor eIF-5A also involved in pantothenic acid biosynthesis
LAFE0H	1341411	GTGCACTTT	ATGCACTTT	0/1	0/1	0/0	0/1	0/0	stop_gained	missense_variant	HIGH	MODERATE	c.13_21delGTGCACTTTinsATGTAGTTC	c.13G>A	p.ValHis5*	p.Val5Met	LAFE_0H15280G	LAFE_0H15280G	similar to uniprot|P50264 Saccharomyces cerevisiae YMR020W FMS1 Polyamine oxidase converts spermine to spermidine which is required for the essential hypusination modification of translation factor eIF-5A also involved in pantothenic acid biosynthesis
LAFE0H	1341505	ACTGT	GCT	1/1	1/1	0/0	1/1	0/0	frameshift_variant&missense_variant	HIGH	c.107_110delACTGinsGC	p.Asp36fs	LAFE_0H15280G	similar to uniprot|P50264 Saccharomyces cerevisiae YMR020W FMS1 Polyamine oxidase converts spermine to spermidine which is required for the essential hypusination modification of translation factor eIF-5A also involved in pantothenic acid biosynthesis
LAFE0H	1341515	GAC	GAAC	1/1	1/1	0/0	1/1	0/0	frameshift_variant	HIGH	c.118dupA	p.Thr40fs	LAFE_0H15280G	similar to uniprot|P50264 Saccharomyces cerevisiae YMR020W FMS1 Polyamine oxidase converts spermine to spermidine which is required for the essential hypusination modification of translation factor eIF-5A also involved in pantothenic acid biosynthesis
LAFE0H	1366028	A	G	0/1	0/1	0/0	0/1	0/0	stop_lost&splice_region_variant	missense_variant	HIGH	MODERATE	c.625T>C	c.1261A>G	p.Ter209Argext*?	p.Ile421Val	LAFE_0H15654G	LAFE_0H15632G	similar to uniprot|Q03144 Saccharomyces cerevisiae YMR095C SNO1 Protein of unconfirmed function involved in pyridoxine metabolism expression is induced during stationary phase forms a putative glutamine amidotransferase complex with Snz1p with Sno1p serving as the glutaminase
LAFE0H	1378825	GTTTTTTTTTTTTG	GTTTTTTTTTTTTTG	1/1	0/1	0/0	1/1	0/0	frameshift_variant	conservative_inframe_insertion	HIGH	MODERATE	c.33dupT	c.31_33dupTTT	p.Gly12fs	p.Phe11dup	LAFE_0H15852G	LAFE_0H15852G	similar to uniprot|P28708 Saccharomyces cerevisiae YKL116C PRR1 Serine/threonine protein kinase that inhibits pheromone induced signalling downstream of MAPK possibly at the level of the Ste12p transcription factor
LAFE0H	1378825	GTTTTTTTTTTTTG	GTTTTTTTTTTTTTTTG	0/0	0/0	1/1	0/0	1/1	frameshift_variant	conservative_inframe_insertion	HIGH	MODERATE	c.33dupT	c.31_33dupTTT	p.Gly12fs	p.Phe11dup	LAFE_0H15852G	LAFE_0H15852G	similar to uniprot|P28708 Saccharomyces cerevisiae YKL116C PRR1 Serine/threonine protein kinase that inhibits pheromone induced signalling downstream of MAPK possibly at the level of the Ste12p transcription factor
LAFE0H	1378852	CTT	GTG	0/1	0/0	0/0	0/1	0/0	stop_gained	HIGH	c.48_50delCTTinsGTG	p.AsnLeu16*	LAFE_0H15852G	similar to uniprot|P28708 Saccharomyces cerevisiae YKL116C PRR1 Serine/threonine protein kinase that inhibits pheromone induced signalling downstream of MAPK possibly at the level of the Ste12p transcription factor
LAFE0H	1378885	TAAAAAAAG	TAAAAAAAAG	1/0	1/0	1/1	1/0	1/1	frameshift_variant	frameshift_variant	HIGH	HIGH	c.87_88delAA	c.88dupA	p.Arg30fs	p.Arg30fs	LAFE_0H15852G	LAFE_0H15852G	similar to uniprot|P28708 Saccharomyces cerevisiae YKL116C PRR1 Serine/threonine protein kinase that inhibits pheromone induced signalling downstream of MAPK possibly at the level of the Ste12p transcription factor
LAFE0H	1378885	TAAAAAAAG	TAAAAAG	0/1	0/1	0/0	0/1	0/0	frameshift_variant	frameshift_variant	HIGH	HIGH	c.87_88delAA	c.88dupA	p.Arg30fs	p.Arg30fs	LAFE_0H15852G	LAFE_0H15852G	similar to uniprot|P28708 Saccharomyces cerevisiae YKL116C PRR1 Serine/threonine protein kinase that inhibits pheromone induced signalling downstream of MAPK possibly at the level of the Ste12p transcription factor
LAFE0H	1434734	AGG	AG	1/1	1/1	0/0	1/1	0/0	frameshift_variant	HIGH	c.3delG	p.Arg2fs	LAFE_0H16457R	LAFE_0H16457R
LAFE0H	1441163	GACTCAAT	GAACCAAAG	0/1	0/1	0/0	0/1	0/0	frameshift_variant&missense_variant	HIGH	c.124_129delATTGAGinsCTTTGGT	p.Ile42fs	LAFE_0H16556G	no similarity
LAFE0H	1441291	C	T	0/1	0/1	0/0	0/1	0/0	start_lost	HIGH	c.3G>A	p.Met1?	LAFE_0H16556G	no similarity
LAFE0H	1456987	CAC	GAT	0/1	0/1	0/0	0/1	0/0	stop_lost&splice_region_variant	HIGH	c.678_680delGTGinsATC	p.Ter227Serext*?	LAFE_0H16710G	similar to uniprot|P41912 Saccharomyces cerevisiae YOL110W SHR5 Subunit of a palmitoyltransferase composed of Shr5p and Erf2p that adds a palmitoyl lipid moiety to heterolipidated substrates such as Ras1p and Ras2p through a thioester linkage palmitoylation is required for Ras2p membrane localization
LAFE0H	1487167	G	T	0/1	0/1	0/0	0/1	0/0	start_lost	HIGH	c.3G>T	p.Met1?	LAFE_0H17106G	weakly similar to uniprot|Q06604 Saccharomyces cerevisiae YPR171W BSP1 Adapter that links synaptojanins Inp52p and Inp53p to the cortical actin cytoskeleton
LAFE0H	1489180	TT	CC	0/1	0/1	0/0	0/1	0/0	stop_lost&splice_region_variant	HIGH	c.2016_2017delTTinsCC	p.Ter673Glnext*?	LAFE_0H17106G	weakly similar to uniprot|Q06604 Saccharomyces cerevisiae YPR171W BSP1 Adapter that links synaptojanins Inp52p and Inp53p to the cortical actin cytoskeleton
LAFE0H	1492583	AGCT	GGCA	0/1	0/1	0/0	0/1	0/0	stop_lost&splice_region_variant	HIGH	c.859_862delAGCTinsGGCA	p.SerTer287GlyLysext*?	LAFE_0H17150G	similar to uniprot|Q06188 Saccharomyces cerevisiae YLR455W Putative protein of unknown function green fluorescent protein (GFP)-fusion protein localizes to the nucleus deletion confers sensitivity to 4-(N-(S-glutathionylacetyl)amino) phenylarsenoxide (GSAO)
LAFE0H	1534737	AGG	AG	0/1	0/1	0/0	0/1	0/0	frameshift_variant	HIGH	c.474delC	p.Leu159fs	LAFE_0H17656G	no similarity
LAFE0H	1534844	ATTTTTTTTTTTC	ATTTTTTTTTTC	0/1	0/1	0/0	0/1	0/0	frameshift_variant	HIGH	c.358delA	p.Asn123fs	LAFE_0H17656G	no similarity
LAFE0H	1535145	GAAAAAAAAAC	GAAAAAAAAAAC	0/1	0/1	0/0	0/1	0/0	frameshift_variant	HIGH	c.58_59insT	p.Ser23fs	LAFE_0H17656G	no similarity
