# Supplementary material for: Lachancea fermentati Strains Isolated From Kombucha: Fundamental Insights, and Practical Application in Low Alcohol Beer Brewing
Source: Front Microbiol. 2020 Apr 23;11:764. doi: 10.3389/fmicb.2020.00764 (PMC7191199; doi:10.3389/fmicb.2020.00764)
Supplement: Supplementary file 6 [file Table_2.xlsx]

## Sheet: Design Layout (incl. values)
Supplementary Data Sheet S2
	Factor 1	Factor 2	Factor 3	Response 1	Response 2	Response 3	Response 4	Response 5
Run	A:Temperature	B:Pitching rate	C:Extract	Lactic acid	Ethanol	pH	real Extract	app Extract		Attenuation (calculated)
	°C	Mio. cells/mL	°P	mM	% ABV		°P	°P		%
1	16	5	15	4.76	2.5	4.08	10.78	9.89		0.340667
2	22	32.5	5	1.111	1.73	3.91	2.19	1.53		0.694
3	22	32.5	10	2.194	2.33	4.05	6.28	5.42		0.458
4	16	5	5	1.139	1.34	3.85	1.72	1.21		0.758
5	28	60	15	1.504	2.03	4.36	11.31	10.58		0.294667
6	28	32.5	10	1.951	2.67	4.08	5.9	4.92		0.508
7	28	60	5	0.989	1.77	4.04	2.35	1.68		0.664
8	22	60	10	1.679	2.86	4.05	5.6	4.54		0.546
9	28	5	5	2.964	1.64	3.81	2.51	1.88		0.624
10	22	32.5	10	2.344	2	4.05	6.75	6.01		0.399
11	22	32.5	15	2.737	2.2	4.19	11.16	10.37		0.308667
12	28	5	15	11.25	1.52	3.92	12.26	11.72		0.218667
13	22	32.5	10	2.383	2.17	4.05	6.71	5.91		0.409
14	22	60	10	1.381	2.65	4.06	5.82	4.84		0.516
15	22	32.5	10	2.302	2.32	4.02	6.38	5.53		0.447
16	28	5	5	3.195	1.72	3.78	2.37	1.71		0.658
17	28	32.5	10	1.704	2.08	4.17	6.76	6		0.4
18	22	32.5	10	1.987	2.36	4.03	6	5.13		0.487
19	28	5	15	11.395	1.43	3.91	12.37	11.86		0.209333
20	16	60	5	0.549	1.77	4.05	2.17	1.49		0.702
21	16	60	15	1.43	1.94	4.27	11.7	11.01		0.266
22	22	32.5	15	2.505	2.25	4.23	11.16	10.36		0.309333
23	22	32.5	5	1.041	1.61	3.92	2.01	1.39		0.722
24	16	5	15	4.246	2.21	4.1	11.27	10.48		0.301333
25	16	60	5	0.465	1.47	4.05	1.91	1.34		0.732
26	28	60	15	1.689	2.3	4.32	11	10.18		0.321333
27	22	5	10	6.086	2.21	3.94	6.61	5.79		0.421
28	28	60	5	1.034	1.81	4.08	2.25	1.56		0.688
29	22	5	10	4.756	2.48	3.97	6.18	5.27		0.473
30	22	32.5	10	2.244	2.45	4.04	6.07	5.16		0.484
31	16	60	15	1.328	1.98	4.27	11.63	10.92		0.272
32	16	5	5	1.271	1.55	3.88	1.97	1.37		0.726
33	16	32.5	10	1.209	2.32	4.09	6.43	5.58		0.442
34	16	32.5	10	1.141	2.43	4.09	6.24	5.35		0.465

## Sheet: ANOVA of Response 1
Response	1	Lactic acid
Transform:	Natural Log	Constant:	0
ANOVA for Response Surface Reduced Quartic model
Analysis of variance table [Partial sum of squares - Type III]
	Sum of		Mean	F	p-value
Source	Squares	df	Square	Value	Prob > F
Model	16.9744	13	1.30572	185.226	6.85752e-18	significant
A-Temperature	0.193434	1	0.193434	27.4398	3.9839e-05
B-Pitching rate	1.59314	1	1.59314	225.997	2.31036e-12
C-Extract	4.9382	1	4.9382	700.516	4.84631e-17
AB	0.261843	1	0.261843	37.1442	5.88874e-06
AC	0.0794798	1	0.0794798	11.2747	0.00313157
BC	0.337873	1	0.337873	47.9294	1.00817e-06
A^2	0.433528	1	0.433528	61.4987	1.58385e-07
B^2	0.145041	1	0.145041	20.575	0.000201191
C^2	0.199231	1	0.199231	28.2623	3.33694e-05
ABC	0.0710193	1	0.0710193	10.0746	0.0047704
A^2B	0.000280013	1	0.000280013	0.0397217	0.844038
AB^2	0.0444468	1	0.0444468	6.30507	0.0207408
A^2B^2	0.0739849	1	0.0739849	10.4952	0.00410689
Residual	0.140987	20	0.00704937
Lack of Fit	0.0135061	1	0.0135061	2.01297	0.172156	not significant
Pure Error	0.127481	19	0.00670955
Cor Total	17.1154	33
The Model F-value of 185.23 implies the model is significant. There is only
a 0.01% chance that an F-value this large could occur due to noise.
Values of "Prob > F" less than 0.0500 indicate model terms are significant.
In this case A, B, C, AB, AC, BC, A^2, B^2, C^2, ABC, AB^2, A^2B^2 are significant model terms.
The "Lack of Fit F-value" of 2.01 implies the Lack of Fit is not significant relative to the pure
error. There is a 17.22% chance that a "Lack of Fit F-value" this large could occur due
to noise.
Std. Dev.	0.0839605	R-Squared	0.991763
Mean	0.686561	Adj R-Squared	0.986408
C.V. %	12.2291	Pred R-Squared	0.972661
PRESS	0.467918	Adeq Precision	57.2322
The "Pred R-Squared" of 0.9727 is in reasonable agreement with the "Adj R-Squared" of 0.9864;
i.e. the difference is less than 0.2.
"Adeq Precision" measures the signal to noise ratio. A ratio greater than 4 is desirable. Your
ratio of 57.232 indicates an adequate signal. This model can be used to navigate the design space.
Coefficient	Standard	95% CI	95% CI
Factor	Estimate	df	Error	Low	High	VIF
Intercept	0.805768	1	0.0342768	0.734268	0.877268
A-Temperature	0.219905	1	0.0419803	0.132336	0.307475	5
B-Pitching rate	-0.631098	1	0.0419803	-0.718667	-0.543529	5
C-Extract	0.4969	1	0.0187741	0.457738	0.536063	1
AB	-0.127927	1	0.0209901	-0.171711	-0.0841419	1
AC	-0.0704804	1	0.0209901	-0.114265	-0.0266957	1
BC	-0.145317	1	0.0209901	-0.189102	-0.101532	1
A^2	-0.425013	1	0.0541963	-0.538065	-0.311962	3.43137
B^2	0.245833	1	0.0541963	0.132781	0.358884	3.43137
C^2	-0.28812	1	0.0541963	-0.401171	-0.175068	3.43137
ABC	-0.0666236	1	0.0209901	-0.110408	-0.022839	1
A^2B	-0.00935436	1	0.0469354	-0.10726	0.0885511	5
AB^2	0.117854	1	0.0469354	0.0199487	0.21576	5
A^2B^2	0.330811	1	0.102114	0.117806	0.543817	12.5294
Final Equation in Terms of Coded Factors:
Ln(Lactic acid)	=
0.805768
0.219905	* A
-0.631098	* B
0.4969	* C
-0.127927	* AB
-0.0704804	* AC
-0.145317	* BC
-0.425013	* A^2
0.245833	* B^2
-0.28812	* C^2
-0.0666236	* ABC
-0.00935436	* A^2B
0.117854	* AB^2
0.330811	* A^2B^2
The equation in terms of coded factors can be used to make predictions about the response for
given levels of each factor. By default, the high levels of the factors are coded as +1 and the
low levels of the factors are coded as -1. The coded equation is useful for identifying the
relative impact of the factors by comparing the factor coefficients.
Final Equation in Terms of Actual Factors:
Ln(Lactic acid)	=
-1.85201
0.0277617	* Temperature
-0.383921	* Pitching rate
0.358169	* Extract
0.0335116	* Temperature * Pitching rate
0.00027522	* Temperature * Extract
0.000719779	* Pitching rate * Extract
0.00133566	* Temperature^2
0.00563474	* Pitching rate^2
-0.0115248	* Extract^2
-8.07559e-05	* Temperature * Pitching rate * Extract
-0.000799264	* Temperature^2 * Pitching rate
-0.000508671	* Temperature * Pitching rate^2
1.2151e-05	* Temperature^2 * Pitching rate^2
The equation in terms of actual factors can be used to make predictions about the response for
given levels of each factor. Here, the levels should be specified in the original units for
each factor. This equation should not be used to determine the relative impact of each factor
because the coefficients are scaled to accommodate the units of each factor and the intercept
is not at the center of the design space.

## Sheet: Response 1 Diagnostics report
Response	1	Lactic acid	Transform:	Natural Log	Constant:	0
Diagnostics Case Statistics
Internally	Externally	Influence on
Run	Actual	Predicted	Studentized	Studentized	Cook's	Fitted Value	Standard
Order	Value	Value	Residual	Leverage	Residual	Residual	Distance	DFFITS	Order
1	1.56025	1.49012	0.0701285	0.4875	1.16673	1.17799	0.0924905	1.1489	10
2	0.105261	0.0207479	0.0845126	0.3	1.20309	1.21751	0.0443088	0.797046	26
3	0.785726	0.805768	-0.0200419	0.166667	-0.26149	-0.255305	0.000976813	-0.114176	30
4	0.130151	0.197971	-0.06782	0.4875	-1.12833	-1.13653	0.0865015	-1.10846	1
5	0.408128	0.453139	-0.0450109	0.4875	-0.748851	-0.740343	0.0381016	-0.72206	16
6	0.668342	0.60066	0.0676818	0.5	1.14002	1.14912	0.0928315	1.14912	19
7	-0.0110609	0.0241802	-0.0352412	0.4875	-0.586311	-0.576441	0.0233566	-0.562206	7
8	0.518198	0.420503	0.0976953	0.5	1.64556	1.72491	0.193419	1.72491	23
9	1.08654	1.13706	-0.050517	0.4875	-0.840457	-0.834037	0.0479936	-0.81344	3
10	0.851859	0.805768	0.0460906	0.166667	0.60135	0.591496	0.00516603	0.264525	33
11	1.00686	1.01455	-0.00768641	0.3	-0.109421	-0.106682	0.000366517	-0.0698397	28
12	2.42037	2.41378	0.00659005	0.4875	0.109639	0.106895	0.000816743	0.104256	11
13	0.86836	0.805768	0.0625919	0.166667	0.816646	0.80958	0.00952728	0.362055	32
14	0.322808	0.420503	-0.0976953	0.5	-1.64556	-1.72491	0.193419	-1.72491	24
15	0.833778	0.805768	0.02801	0.166667	0.365451	0.357393	0.00190792	0.159831	29
16	1.16159	1.13706	0.0245304	0.4875	0.408114	0.399448	0.0113166	0.389583	4
17	0.532978	0.60066	-0.0676818	0.5	-1.14002	-1.14912	0.0928315	-1.14912	20
18	0.686626	0.805768	-0.119142	0.166667	-1.55447	-1.61586	0.0345195	-0.722635	34
19	2.43317	2.41378	0.0193966	0.4875	0.322703	0.315354	0.00707553	0.307566	12
20	-0.599657	-0.669694	0.0700372	0.4875	1.16522	1.17634	0.0922499	1.14729	5
21	0.357674	0.307681	0.0499935	0.4875	0.831747	0.825082	0.0470041	0.804707	13
22	0.918289	1.01455	-0.0962601	0.3	-1.37032	-1.40311	0.057483	-0.918554	27
23	0.0401818	0.0207479	0.0194339	0.3	0.276653	0.270166	0.00234297	0.176865	25
24	1.44598	1.49012	-0.0441418	0.4875	-0.734392	-0.725648	0.0366445	-0.707728	9
25	-0.765718	-0.669694	-0.0960238	0.4875	-1.59756	-1.66711	0.173407	-1.62594	6
26	0.524137	0.453139	0.0709975	0.4875	1.18119	1.19367	0.094797	1.1642	15
27	1.80599	1.6827	0.123292	0.5	2.0767	2.28548	0.30805	2.28548	22
28	0.0334348	0.0241802	0.00925455	0.4875	0.153969	0.150159	0.00161071	0.146451	8
29	1.55941	1.6827	-0.123292	0.5	-2.0767	-2.28548	0.30805	-2.28548	21
30	0.80826	0.805768	0.00249171	0.166667	0.0325096	0.0316873	1.50982e-05	0.014171	31
31	0.283674	0.307681	-0.0240069	0.4875	-0.399405	-0.390854	0.0108388	-0.381202	14
32	0.239804	0.197971	0.0418333	0.4875	0.695986	0.68673	0.0329119	0.669771	2
33	0.189794	0.160849	0.0289443	0.5	0.487531	0.478035	0.0169776	0.478035	18
34	0.131905	0.160849	-0.0289443	0.5	-0.487531	-0.478035	0.0169776	-0.478035	17
* Exceeds limits
Box-Cox Power Transformation
Constant	95% CI	95% CI	Best	Rec.
k	Low	High	Lambda	Transform
0	-0.52	0.18	-0.16	Log
